# Supplementary material for: Clinical Value of MLPA for Prognostic Assessment of Chromosomal Rearrangements and DNA Methylation in Uveal Melanoma
Source: Invest Ophthalmol Vis Sci. 2025 Mar 25;66(3):51. doi: 10.1167/iovs.66.3.51 (PMC11951064; doi:10.1167/iovs.66.3.51)
Supplement: Supplement 1 [file iovs-66-3-51_s001.xlsx]

## Sheet: EPIC, 25 genes
	C1_to_C2.logFC	C1_to_C2.AveExpr	C1_to_C2.t	C1_to_C2.P.Value	C1_to_C2.adj.P.Val	C1_to_C2.B	C1_to_C2.C1_AVG	C1_to_C2.C2_AVG	C1_to_C2.deltaBeta	C1_to_C2.CHR	C1_to_C2.MAPINFO	C1_to_C2.Strand	C1_to_C2.Type	C1_to_C2.gene	C1_to_C2.feature	C1_to_C2.cgi	C1_to_C2.feat.cgi	C1_to_C2.UCSC_Islands_Name	C1_to_C2.SNP_ID	C1_to_C2.SNP_DISTANCE
cg07382920	-0.0370439	0.112533	-1.28162	0.212245	0.528563	-6.18935	0.133278	0.0962338	-0.0370439	1	3567646	R	I	TP73	TSS1500	island	TSS1500-island	chr1:3566445-3569636	rs550959139;rs192190985	25;18
cg10038618	-0.0206006	0.181496	-0.384626	0.703909	0.875731	-6.93382	0.193032	0.172432	-0.0206006	1	3567719	F	II	TP73	TSS1500	island	TSS1500-island	chr1:3566445-3569636	rs572232837	14
cg24678611	0.0194881	0.197093	0.30078	0.766178	0.905819	-6.96337	0.18618	0.205668	0.0194881	1	3567732	F	II	TP73	TSS1500	island	TSS1500-island	chr1:3566445-3569636	rs572232837	1
cg25731359	-0.0144692	0.0721687	-0.842843	0.407656	0.69675	-6.64834	0.0802715	0.0658023	-0.0144692	1	3567738	F	II	TP73	TSS1500	island	TSS1500-island	chr1:3566445-3569636
cg12475507	-0.0346604	0.29283	-0.522581	0.606067	0.823774	-6.86972	0.31224	0.27758	-0.0346604	1	3567852	R	II	TP73	TSS1500	island	TSS1500-island	chr1:3566445-3569636	rs541358108	4
cg01434649	0.03567	0.234302	0.524347	0.604857	0.823121	-6.86877	0.214327	0.249997	0.03567	1	3567870	R	I	TP73	TSS1500	island	TSS1500-island	chr1:3566445-3569636	rs541358108;rs184796656	22;10
cg24073122	0.0199254	0.15251	1.58582	0.125896	0.419416	-5.77487	0.141352	0.161277	0.0199254	1	3567986	R	I	TP73	TSS1500	island	TSS1500-island	chr1:3566445-3569636	rs531716225;rs79142395	45;1
cg04391111	0.00759019	0.063601	0.32473	0.748205	0.897338	-6.95566	0.0593505	0.0669406	0.00759019	1	3568004	F	II	TP73	TSS1500	island	TSS1500-island	chr1:3566445-3569636	rs368882230;rs115999369	22;33
cg10143426	-0.00165271	0.0517131	-0.246599	0.80732	0.924342	-6.97864	0.0526386	0.0509859	-0.00165271	1	3568154	R	I	TP73	TSS1500	island	TSS1500-island	chr1:3566445-3569636
cg20677901	0.0268376	0.0462949	1.60498	0.121606	0.412855	-5.74635	0.0312659	0.0581035	0.0268376	1	3568210	F	I	TP73	TSS1500	island	TSS1500-island	chr1:3566445-3569636
cg00565688	0.032027	0.0636253	1.58236	0.126685	0.42051	-5.78	0.0456901	0.0777172	0.032027	1	3568212	F	I	TP73	TSS1500	island	TSS1500-island	chr1:3566445-3569636	rs151017471	51
cg00295572	0.0125113	0.0405385	1.00148	0.326608	0.635321	-6.50242	0.0335322	0.0460434	0.0125113	1	3568236	F	I	TP73	TSS1500	island	TSS1500-island	chr1:3566445-3569636	rs151017471	27
cg01915516	0.00950388	0.0357038	0.803765	0.429439	0.712105	-6.68066	0.0303816	0.0398855	0.00950388	1	3568243	F	I	TP73	TSS1500	island	TSS1500-island	chr1:3566445-3569636	rs151017471;rs569640889	20;51
cg17496659	0.0218493	0.084317	1.00127	0.326708	0.635408	-6.50263	0.0720813	0.0939307	0.0218493	1	3568245	F	I	TP73	TSS1500	island	TSS1500-island	chr1:3566445-3569636	rs151017471;rs569640889;rs535558282	18;49;51
cg25885108	0.00498131	0.0425866	1.12098	0.273411	0.589282	-6.37731	0.0397971	0.0447784	0.00498131	1	3568669	R	I	TP73	TSS1500	island	TSS1500-island	chr1:3566445-3569636	rs564655052;rs533477495;rs550460610	48;39;33
cg24336278	-0.0144374	0.025292	-1.00741	0.323809	0.633026	-6.49651	0.033377	0.0189396	-0.0144374	1	3568701	R	I	TP73	TSS1500	island	TSS1500-island	chr1:3566445-3569636	rs569701228;rs535417632	8;6
cg07901143	0.00367978	0.0805747	0.399061	0.693384	0.870304	-6.92801	0.078514	0.0821938	0.00367978	1	3568707	R	I	TP73	TSS1500	island	TSS1500-island	chr1:3566445-3569636	rs569701228;rs535417632	14;12
cg16406833	-0.00317972	0.0418062	-0.972015	0.340759	0.646443	-6.53128	0.0435868	0.0404071	-0.00317972	1	3568710	R	I	TP73	TSS1500	island	TSS1500-island	chr1:3566445-3569636	rs569701228;rs535417632	17;15
cg02153614	-0.00300648	0.0316126	-0.909999	0.371891	0.670278	-6.58942	0.0332962	0.0302898	-0.00300648	1	3568722	R	I	TP73	TSS1500	island	TSS1500-island	chr1:3566445-3569636	rs569701228;rs535417632	29;27
cg10654015	0.00141822	0.0119533	0.559493	0.58102	0.80914	-6.84933	0.0111591	0.0125773	0.00141822	1	3569044	F	I	TP73	TSS200	island	TSS200-island	chr1:3566445-3569636	rs576077120	49
cg19783114	0.00201174	0.0135521	0.882454	0.386304	0.68113	-6.6141	0.0124255	0.0144373	0.00201174	1	3569046	F	I	TP73	TSS200	island	TSS200-island	chr1:3566445-3569636	rs576077120	47
cg16741710	-0.0229952	0.0598763	-1.49809	0.147175	0.449746	-5.90193	0.0727536	0.0497584	-0.0229952	1	3569386	R	II	TP73	5'UTR	island	5'UTR-island	chr1:3566445-3569636	rs572450986	4
cg05924583	0.0179598	0.402531	0.211808	0.834049	0.93596	-6.98686	0.392473	0.410433	0.0179598	1	3569624	F	II	TP73	5'UTR	island	5'UTR-island	chr1:3566445-3569636	rs563966201;rs528934982	25;49
cg04281243	-0.00814867	0.946411	-1.09283	0.28534	0.599939	-6.40793	0.950975	0.942826	-0.00814867	1	3572467	R	II	TP73	5'UTR	shelf	5'UTR-shelf	chr1:3566445-3569636	rs548712455	6
cg17919477	-0.0117809	0.860073	-0.931817	0.36073	0.661864	-6.56937	0.86667	0.854889	-0.0117809	1	3574507	R	II	TP73	5'UTR	opensea	5'UTR-opensea		rs3034639;rs5772112;rs118172687;rs183025352;rs548849420;rs188813418	34;33;10;5;3;2
cg05936300	-0.0252432	0.824313	-1.26192	0.219128	0.535787	-6.21359	0.838449	0.813206	-0.0252432	1	3574704	R	II	TP73	5'UTR	opensea	5'UTR-opensea		rs555433554	2
cg20768358	-0.00253225	0.505681	-0.0273862	0.978379	0.992411	-7.00964	0.507099	0.504567	-0.00253225	1	3574999	R	II	TP73	5'UTR	opensea	5'UTR-opensea		rs528191510;rs551049392;rs188874807	47;14;3
cg04137576	-0.0888834	0.683297	-1.24452	0.225351	0.542179	-6.23473	0.733071	0.644188	-0.0888834	1	3575674	F	II	TP73	5'UTR	opensea	5'UTR-opensea
cg13943358	-0.0305496	0.921093	-1.6868	0.104626	0.385373	-5.62143	0.938201	0.907651	-0.0305496	1	3575917	F	II	TP73	5'UTR	opensea	5'UTR-opensea		rs10910003;rs117239257;rs77477133	12;32;34
cg03568718	-0.0176012	0.959741	-1.75101	0.0927443	0.364494	-5.52	0.969598	0.951997	-0.0176012	1	3579873	F	II	TP73	5'UTR	opensea	5'UTR-opensea		rs535546351	46
cg21906716	0.00689767	0.956544	1.13542	0.267436	0.583687	-6.36133	0.952681	0.959579	0.00689767	1	3579978	R	II	TP73	5'UTR	opensea	5'UTR-opensea		rs189671011;rs572657098	7;1
cg11226808	0.00769202	0.897314	0.450177	0.656631	0.851464	-6.90575	0.893006	0.900698	0.00769202	1	3581320	F	II	TP73	5'UTR	opensea	5'UTR-opensea		rs557841814	40
cg22048228	0.0180945	0.677818	0.277959	0.783429	0.913812	-6.97017	0.667685	0.685779	0.0180945	1	3585225	F	II	TP73	5'UTR	opensea	5'UTR-opensea		rs528398155;rs551384135	1;14
cg09248714	-0.0382693	0.384831	-0.435641	0.666998	0.85688	-6.91235	0.406262	0.367992	-0.0382693	1	3585424	R	II	TP73	5'UTR	opensea	5'UTR-opensea		rs181439678;rs535921034;rs74386189;rs566252470	25;16;8;4
cg06814493	-0.0570586	0.375369	-0.862361	0.397042	0.688962	-6.63165	0.407322	0.350263	-0.0570586	1	3585499	F	II	TP73	5'UTR	opensea	5'UTR-opensea		rs573417047;rs3765693;rs559169533	23;38;41
cg17100513	-0.097574	0.297012	-1.59002	0.124946	0.418033	-5.76865	0.351654	0.25408	-0.097574	1	3585521	R	I	TP73	5'UTR	opensea	5'UTR-opensea		rs543053212;rs150998129;rs573417047	45;43;1
cg05754015	-0.0533533	0.270773	-0.896991	0.378653	0.675396	-6.60116	0.300651	0.247297	-0.0533533	1	3585587	F	II	TP73	5'UTR	opensea	5'UTR-opensea		rs551390929;rs151078147	0;17
cg26197063	-0.0269272	0.935778	-0.96103	0.34614	0.650641	-6.54184	0.950857	0.92393	-0.0269272	1	3586710	R	II	TP73	5'UTR	opensea	5'UTR-opensea		rs6657895;rs145629415	12;1
cg04600984	0.0109303	0.752619	0.335709	0.740013	0.893466	-6.95193	0.746498	0.757429	0.0109303	1	3589862	F	I	TP73	5'UTR	opensea	5'UTR-opensea		rs4648546;rs536792594	18;51
cg06939447	-0.0186854	0.930093	-0.93464	0.359303	0.660734	-6.56675	0.940557	0.921872	-0.0186854	1	3589971	F	I	TP73	5'UTR	opensea	5'UTR-opensea		rs56255778;rs115997737;rs148074394	0;10;51
cg22383924	-0.000664169	0.631922	-0.0112209	0.99114	0.997027	-7.00996	0.632294	0.631629	-0.000664169	1	3590479	F	II	TP73	5'UTR	opensea	5'UTR-opensea
cg27055894	-0.0430868	0.530059	-1.4437	0.161779	0.469137	-5.97771	0.554188	0.511101	-0.0430868	1	3590920	R	II	TP73	5'UTR	opensea	5'UTR-opensea
cg25593794	0.00601318	0.567626	0.102952	0.918859	0.970464	-7.00455	0.564258	0.570271	0.00601318	1	3591248	F	I	TP73	5'UTR	opensea	5'UTR-opensea		rs565115635;rs531156262	0;50
cg20306863	-0.0890388	0.8313	-1.79771	0.084843	0.349587	-5.4444	0.881162	0.792123	-0.0890388	1	3593812	R	II	TP73	5'UTR	opensea	5'UTR-opensea		rs554373148	19
cg09965526	-0.0743257	0.921172	-2.06127	0.0502936	0.269727	-4.99037	0.962794	0.888469	-0.0743257	1	3596797	R	II	TP73	5'UTR	opensea	5'UTR-opensea		rs546680602;rs559561893;rs573111131;rs149466194	22;16;6;1
cg11061452	-0.0020424	0.86189	-0.061236	0.951679	0.982806	-7.00809	0.863034	0.860991	-0.0020424	1	3598651	F	II	TP73	5'UTR	opensea	5'UTR-opensea
cg17163168	-0.197838	0.217242	-2.92222	0.00746972	0.0909578	-3.24134	0.328032	0.130193	-0.197838	1	3600735	F	I	TP73	Body	opensea	Body-opensea
cg26055950	-0.277328	0.432291	-4.2033	0.000316019	0.0107382	-0.190202	0.587595	0.310267	-0.277328	1	3600852	R	I	TP73	Body	opensea	Body-opensea
cg17471939	-0.380454	0.351625	-4.33009	0.00022908	0.00854307	0.125481	0.56468	0.184225	-0.380454	1	3600879	R	I	TP73	Body	opensea	Body-opensea		rs186220388	11
cg04159546	-0.047593	0.826451	-0.782711	0.441468	0.720461	-6.69748	0.853103	0.80551	-0.047593	1	3605087	F	II	TP73	Body	shelf	Body-shelf	chr1:3607096-3607553	rs543708620;rs563609567;rs1885872;rs548554183	0;1;10;40
cg11523134	-0.00677958	0.901287	-0.309469	0.759641	0.902779	-6.96064	0.905084	0.898304	-0.00677958	1	3605747	F	II	TP73	TSS1500	shore	TSS1500-shore	chr1:3607096-3607553	rs559951187;rs572773749	1;9
cg06202149	-0.0142497	0.65936	-0.265356	0.793006	0.91799	-6.97369	0.66734	0.65309	-0.0142497	1	3605886	R	II	TP73	TSS1500	shore	TSS1500-shore	chr1:3607096-3607553	rs113722874	2
cg23052055	0.117624	0.61357	1.61157	0.120159	0.410637	-5.73648	0.5477	0.665324	0.117624	1	3606042	R	II	TP73	TSS1500	shore	TSS1500-shore	chr1:3607096-3607553
cg00589002	-0.019098	0.760473	-0.511022	0.614015	0.828175	-6.87582	0.771167	0.752069	-0.019098	1	3606082	F	II	TP73	TSS1500	shore	TSS1500-shore	chr1:3607096-3607553
cg05116756	0.00884837	0.757012	0.254759	0.801084	0.921547	-6.97653	0.752057	0.760905	0.00884837	1	3606702	R	II	TP73	TSS1500	shore	TSS1500-shore	chr1:3607096-3607553	rs372710161;rs148482172	6;3
cg03050669	-0.00262358	0.880014	-0.0815305	0.935698	0.976876	-7.00659	0.881483	0.878859	-0.00262358	1	3606777	R	II	TP73	TSS1500	shore	TSS1500-shore	chr1:3607096-3607553	rs558936621;rs375972149	42;19
cg23163013	-0.00869966	0.930858	-1.02702	0.314674	0.625341	-6.47676	0.93573	0.927031	-0.00869966	1	3606892	R	I	TP73	TSS1500	shore	TSS1500-shore	chr1:3607096-3607553	rs3765728;rs142646814;rs540100090	44;36;6
cg04493946	-0.0715531	0.842232	-1.72915	0.0966538	0.371443	-5.55487	0.882302	0.810749	-0.0715531	1	3607097	R	II	TP73	Body	island	Body-island	chr1:3607096-3607553
cg18873878	-0.0239325	0.900155	-1.8613	0.0750205	0.329775	-5.33904	0.913557	0.889625	-0.0239325	1	3607116	R	I	TP73	Body	island	Body-island	chr1:3607096-3607553	rs183083136;rs187257708;rs550546986	16;8;7
cg27340829	-0.157598	0.852729	-5.07963	3.42e-05	0.00215739	2.0034	0.940984	0.783386	-0.157598	1	3607143	F	II	TP73	TSS200	island	TSS200-island	chr1:3607096-3607553	rs530211312;rs546920940;rs12121865	1;16;17
cg03846767	-0.126737	0.645184	-2.08738	0.0476693	0.262366	-4.943	0.716157	0.58942	-0.126737	1	3607292	F	II	TP73	1stExon	island	1stExon-island	chr1:3607096-3607553	rs371650314;rs559306403;rs569554766	0;46;47
cg24878868	-0.0144414	0.956856	-0.972491	0.340527	0.646268	-6.53082	0.964943	0.950502	-0.0144414	1	3607401	F	I	TP73	1stExon	island	1stExon-island	chr1:3607096-3607553	rs150987246;rs562478603;rs200179434;rs372981267	0;27;43;44
cg26208930	-0.0404424	0.7504	-0.681639	0.502007	0.760628	-6.77226	0.773048	0.732606	-0.0404424	1	3607425	F	II	TP73	1stExon	island	1stExon-island	chr1:3607096-3607553	rs562478603;rs200179434;rs372981267	3;19;20
cg16163116	-0.0275286	0.867821	-1.66433	0.109078	0.393057	-5.65624	0.883237	0.855708	-0.0275286	1	3608758	F	I	TP73	Body	shore	Body-shore	chr1:3607096-3607553
cg16024523	0.105046	0.356018	2.51952	0.0188332	0.158376	-4.10337	0.297193	0.402239	0.105046	1	3609803	F	II	TP73	Body	shelf	Body-shelf	chr1:3607096-3607553	rs534949046;rs143887741;rs367919976;rs115030036	0;8;14;20
cg27317493	-0.0132195	0.0864971	-0.889326	0.382674	0.678377	-6.60801	0.0939	0.0806805	-0.0132195	1	3612430	R	I	TP73	Body	opensea	Body-opensea		rs534035184;rs530458923;rs576583562;rs3765734;rs562406883;rs148636358;rs544254998	49;43;18;13;5;4;1
cg08887707	-0.0121178	0.9405	-0.98212	0.335859	0.642643	-6.52147	0.947286	0.935168	-0.0121178	1	3613723	F	I	TP73	Body	opensea	Body-opensea		rs549426334;rs569768982;rs535614065;rs10910013	9;16;18;47
cg15161371	-0.0374401	0.917055	-1.53824	0.137099	0.435727	-5.84453	0.938021	0.900581	-0.0374401	1	3613808	F	I	TP73	Body	opensea	Body-opensea		rs78340412;rs534226441;rs11802364;rs577263584	12;22;35;48
cg18279180	-0.0243673	0.901809	-0.98467	0.33463	0.641805	-6.51898	0.915454	0.891087	-0.0243673	1	3614190	R	II	TP73	Body	opensea	Body-opensea		rs12067468;rs570873228;rs373515125;rs143661546;rs576464428	30;21;17;14;8
cg23484446	-0.0100313	0.967862	-0.707531	0.486065	0.75033	-6.75404	0.97348	0.963449	-0.0100313	1	3614486	F	I	TP73	TSS200	opensea	TSS200-opensea		rs528260183;rs190211356;rs141876571;rs539875187	1;21;32;37
cg22195036	-0.0243995	0.896522	-0.852604	0.402325	0.692833	-6.64004	0.910186	0.885786	-0.0243995	1	3614517	R	I	TP73	TSS200	opensea	TSS200-opensea		rs559598713;rs528260183;rs190211356;rs141876571	46;32;12;1
cg19418235	0.000940168	0.78724	0.0237216	0.981271	0.99348	-7.00973	0.786713	0.787653	0.000940168	1	3614558	F	II	TP73	TSS200	opensea	TSS200-opensea		rs550137729;rs570094562	1;26
cg17095436	-0.042591	0.849955	-1.16329	0.256171	0.573052	-6.32997	0.873806	0.831215	-0.042591	1	3614691	R	II	TP73	1stExon	opensea	1stExon-opensea		rs3737586;rs182500276;rs116554793	41;7;2
cg03899737	-0.00110229	0.959144	-0.134194	0.894371	0.960937	-7.00072	0.959762	0.958659	-0.00110229	1	3615390	R	II	TP73	Body	opensea	Body-opensea		rs561004989;rs529324539;rs150562270;rs565882831	50;40;39;2
cg23234149	-0.0200166	0.869089	-0.690667	0.496415	0.757159	-6.76598	0.880298	0.860281	-0.0200166	1	3615561	R	I	TP73	Body	opensea	Body-opensea		rs536285680;rs75420881;rs572827754;rs538745395	38;37;23;2
cg20628743	-0.0430034	0.950059	-1.5188	0.141906	0.442589	-5.87249	0.974141	0.931138	-0.0430034	1	3615715	F	I	TP73	Body	opensea	Body-opensea		rs114326439;rs565211082;rs191299713;rs376601215	30;31;43;47
cg03043665	-0.0221837	0.944439	-1.16346	0.256106	0.572987	-6.32978	0.956862	0.934678	-0.0221837	1	3615762	R	I	TP73	Body	opensea	Body-opensea		rs114326439;rs565211082;rs191299713;rs376601215	19;18;6;2
cg22234529	-0.00410347	0.605031	-0.0561026	0.955725	0.984272	-7.0084	0.607329	0.603225	-0.00410347	1	3616498	F	I	TP73	Body	opensea	Body-opensea		rs536074910	0
cg09852697	-0.0777495	0.856235	-1.19717	0.242957	0.560212	-6.29094	0.899775	0.822025	-0.0777495	1	3616642	R	II	TP73	Body	opensea	Body-opensea		rs3765736;rs544392009;rs561403882;rs190630617	43;38;13;1
cg17907911	-0.0165811	0.784917	-0.255302	0.80067	0.9213	-6.97639	0.794202	0.777621	-0.0165811	1	3617661	F	II	TP73	Body	opensea	Body-opensea		rs150421796	44
cg09363206	-0.0196318	0.936517	-1.68078	0.105803	0.387416	-5.63079	0.947511	0.927879	-0.0196318	1	3617823	F	I	TP73	Body	opensea	Body-opensea		rs72846527;rs563815467;rs533012513;rs183080243;rs375276677	1;13;32;46;48
cg19519630	-0.107663	0.686975	-2.7216	0.0119145	0.121043	-3.67915	0.747266	0.639603	-0.107663	1	3617886	F	I	TP73	Body	opensea	Body-opensea		rs577501399	34
cg17967071	-0.0196671	0.877808	-2.14469	0.0423329	0.246769	-4.83757	0.888821	0.869154	-0.0196671	1	3619574	R	I	TP73	Body	shelf	Body-shelf	chr1:3623318-3623521	rs565011039	22
cg07045089	-0.0185787	0.74808	-0.363576	0.719365	0.88349	-6.94191	0.758484	0.739905	-0.0185787	1	3620218	R	I	TP73	Body	shelf	Body-shelf	chr1:3623318-3623521	rs17379833	40
cg00505606	-0.0444712	0.789817	-1.69541	0.102962	0.382463	-5.608	0.814721	0.77025	-0.0444712	1	3620638	F	I	TP73	Body	shelf	Body-shelf	chr1:3623318-3623521	rs567942560;rs529756055;rs546615658	1;8;48
cg06996273	-0.0583436	0.909204	-1.91471	0.0675482	0.313133	-5.24843	0.941876	0.883533	-0.0583436	1	3620729	R	I	TP73	Body	shelf	Body-shelf	chr1:3623318-3623521	rs546615658;rs75972949;rs139990394;rs558594288;rs111345277;rs538029738	45;38;37;36;17;7
cg19819912	-0.0472067	0.702754	-0.860407	0.398097	0.689691	-6.63334	0.729189	0.681983	-0.0472067	1	3621015	R	II	TP73	Body	shelf	Body-shelf	chr1:3623318-3623521	rs547273349;rs566368146	31;16
cg19692322	-0.0369976	0.846035	-1.46827	0.155043	0.460288	-5.94377	0.866754	0.829756	-0.0369976	1	3621048	F	II	TP73	Body	shelf	Body-shelf	chr1:3623318-3623521	rs148988640;rs76503065	1;49
cg06646112	-0.00295614	0.862135	-0.0994205	0.921632	0.97142	-7.00492	0.86379	0.860834	-0.00295614	1	3621445	R	II	TP73	Body	shore	Body-shore	chr1:3623318-3623521	rs532073971;rs552147829	40;25
cg04523603	0.0180077	0.832685	0.32968	0.744508	0.895632	-6.95399	0.822601	0.840609	0.0180077	1	3622085	R	II	TP73	Body	shore	Body-shore	chr1:3623318-3623521	rs115694533	14
cg26810690	-0.07495	0.755196	-1.40534	0.172759	0.482848	-6.02973	0.797168	0.722218	-0.07495	1	3622130	R	I	TP73	Body	shore	Body-shore	chr1:3623318-3623521	rs547564510;rs373119948;rs376305703;rs549772664;rs569294924	39;38;21;2;1
cg13914636	-0.0179963	0.919309	-1.10383	0.280634	0.595751	-6.39605	0.929387	0.911391	-0.0179963	1	3623102	F	I	TP73	Body	shore	Body-shore	chr1:3623318-3623521	rs535760319;rs555612598;rs572033984;rs116462451;rs80335368;rs577669077;rs116578530	1;15;28;29;32;35;38
cg26034538	-0.0195114	0.868424	-0.429215	0.671603	0.859233	-6.9152	0.879351	0.859839	-0.0195114	1	3623319	R	II	TP73	Body	island	Body-island	chr1:3623318-3623521	rs60800404;rs559373982	40;2
cg05782471	-0.0323828	0.854635	-0.970468	0.341513	0.647063	-6.53277	0.87277	0.840387	-0.0323828	1	3623389	R	II	TP73	Body	island	Body-island	chr1:3623318-3623521
cg21418707	0.0585029	0.889614	1.41051	0.171247	0.480971	-6.02279	0.856852	0.915355	0.0585029	1	3623605	F	II	TP73	Body	shore	Body-shore	chr1:3623318-3623521	rs112831737;rs55657548	1;16
cg26105278	-0.0713192	0.266487	-1.29251	0.208513	0.524501	-6.17581	0.306426	0.235107	-0.0713192	1	3624054	R	II	TP73	Body	shore	Body-shore	chr1:3623318-3623521	rs549314904;rs566225603;rs532347710	19;4;1
cg14159342	-0.0923569	0.468919	-1.05445	0.302198	0.614825	-6.44854	0.520639	0.428282	-0.0923569	1	3624292	F	II	TP73	Body	shore	Body-shore	chr1:3623318-3623521	rs150280219;rs142167148	42;51
cg14660788	0.00729631	0.780549	0.160969	0.873468	0.95246	-6.99664	0.776463	0.783759	0.00729631	1	3625312	R	I	TP73	Body	shore	Body-shore	chr1:3623318-3623521	rs11806612;rs146984373;rs538503170;rs551963586	41;28;27;2
cg12268562	-0.0902536	0.615747	-1.52623	0.140052	0.440051	-5.86183	0.666289	0.576035	-0.0902536	1	3625409	R	II	TP73	Body	shore	Body-shore	chr1:3623318-3623521	rs554423240	14
cg17441982	-0.0209633	0.918348	-1.63538	0.115047	0.402708	-5.70052	0.930087	0.909124	-0.0209633	1	3626994	F	II	TP73	Body	shelf	Body-shelf	chr1:3623318-3623521	rs548702535;rs190428975	0;14
cg24781461	-0.0156294	0.881192	-0.612596	0.545917	0.788272	-6.81763	0.889944	0.874315	-0.0156294	1	3631541	R	II	TP73	Body	shelf	Body-shelf	chr1:3634633-3635101	rs183810182;rs143086801	41;18
cg26465113	-0.0338181	0.769392	-0.677775	0.504411	0.762154	-6.77492	0.78833	0.754512	-0.0338181	1	3631545	R	II	TP73	Body	shelf	Body-shelf	chr1:3634633-3635101	rs183810182;rs143086801;rs116847685	45;22;1
cg02167316	-0.0481575	0.881248	-2.03869	0.0526671	0.276226	-5.03102	0.908216	0.860059	-0.0481575	1	3631943	F	II	TP73	Body	shelf	Body-shelf	chr1:3634633-3635101	rs569608567	19
cg11970695	-0.205164	0.735873	-3.65423	0.00125912	0.0282328	-1.53761	0.850765	0.645601	-0.205164	1	3634044	F	II	TP73	Body	shore	Body-shore	chr1:3634633-3635101	rs563923643;rs560084729	15;43
cg14084907	-0.252519	0.339952	-2.89235	0.00801318	0.0950399	-3.30749	0.481362	0.228843	-0.252519	1	3634811	F	I	TP73	Body	island	Body-island	chr1:3634633-3635101	rs369496040	1
cg03760518	-0.0753496	0.50466	-0.839004	0.409764	0.698146	-6.65158	0.546856	0.471507	-0.0753496	1	3634903	R	I	TP73	Body	island	Body-island	chr1:3634633-3635101	rs552171154;rs571654595;rs148855238	37;26;21
cg06376715	-0.147599	0.44257	-1.26517	0.217982	0.534503	-6.20962	0.525225	0.377627	-0.147599	1	3634918	F	II	TP73	Body	island	Body-island	chr1:3634633-3635101	rs550905409	48
cg22039909	-0.0900027	0.64817	-0.991423	0.331391	0.639191	-6.51236	0.698571	0.608569	-0.0900027	1	3635100	R	I	TP73	Body	island	Body-island	chr1:3634633-3635101	rs536707056;rs553624414	32;25
cg25352980	-0.0387132	0.685579	-0.454513	0.653553	0.849873	-6.90374	0.707259	0.668545	-0.0387132	1	3635210	F	II	TP73	Body	shore	Body-shore	chr1:3634633-3635101	rs573452130;rs539377205;rs185472212	0;1;14
cg04562683	-0.0447817	0.651309	-0.489018	0.629278	0.836626	-6.88707	0.676387	0.631605	-0.0447817	1	3638722	F	I	TP73	Body	shelf	Body-shelf	chr1:3634633-3635101	rs142165895;rs145238802;rs148377915;rs61747512	0;3;24;45
cg27564766	-0.0352764	0.781122	-0.851038	0.403177	0.693445	-6.64137	0.800877	0.765601	-0.0352764	1	3639994	R	I	TP73	Body	opensea	Body-opensea		rs200468145;rs146465475;rs149245387	26;20;8
cg04392488	-0.100651	0.69325	-1.21281	0.237029	0.554217	-6.27258	0.749614	0.648963	-0.100651	1	3644226	F	I	TP73	Body	opensea	Body-opensea		rs142148247;rs111292943	23;29
cg08852911	-0.0903421	0.738257	-1.34134	0.192393	0.5067	-6.11388	0.788848	0.698506	-0.0903421	1	3644540	R	II	TP73	Body	opensea	Body-opensea		rs543459141	34
cg19688837	-0.0278996	0.643214	-0.399142	0.693325	0.870279	-6.92798	0.658838	0.630938	-0.0278996	1	3644801	R	II	TP73	Body	opensea	Body-opensea		rs12048341;rs374066676;rs555576629;rs150322501;rs572457386	49;35;34;22;2
cg17727502	-0.0125543	0.767165	-0.203472	0.840485	0.938768	-6.98865	0.774195	0.761641	-0.0125543	1	3645121	R	II	TP73	Body	opensea	Body-opensea
cg14979620	0.00537708	0.557446	0.0866097	0.931702	0.975251	-7.00615	0.554435	0.559812	0.00537708	1	3647177	R	II	TP73	Body	shelf	Body-shelf	chr1:3649294-3649674	rs544397679;rs112742364;rs114127459	45;35;1
cg03664527	0.218161	0.317708	3.4221	0.00223754	0.0417662	-2.09259	0.195538	0.413699	0.218161	1	3648749	F	II	TP73	Body	shore	Body-shore	chr1:3649294-3649674	rs528915992;rs548982016	3;49
cg25196575	-0.0197499	0.762171	-0.494343	0.625568	0.834569	-6.8844	0.773231	0.753481	-0.0197499	1	3649250	R	II	TP73	Body	shore	Body-shore	chr1:3649294-3649674	rs181767508;rs116313323	47;19
cg02924487	-0.0420323	0.864271	-1.1178	0.274739	0.590573	-6.3808	0.887809	0.845776	-0.0420323	1	3649344	F	I	TP73	Body	island	Body-island	chr1:3649294-3649674	rs201400633;rs544945068	23;45
cg17804348	-0.0505135	0.83398	-1.41949	0.168644	0.477973	-6.01069	0.862268	0.811754	-0.0505135	1	3649473	F	I	TP73	Body	island	Body-island	chr1:3649294-3649674	rs373711960;rs138694448	14;15
cg07178825	-0.0407442	0.723501	-0.645297	0.524869	0.775115	-6.79672	0.746318	0.705574	-0.0407442	1	3649574	F	II	TP73	Body	island	Body-island	chr1:3649294-3649674	rs200586179;rs571845429;rs113253012;rs556745030	9;13;34;51
cg17986341	0.00922958	0.730612	0.142901	0.887564	0.958015	-6.99948	0.725444	0.734673	0.00922958	1	3649771	F	II	TP73	3'UTR	shore	3'UTR-shore	chr1:3649294-3649674	rs563584653;rs9659687;rs370630845;rs9659688	1;23;31;34
cg13802490	-0.0563221	0.906392	-1.45172	0.159556	0.466239	-5.96669	0.937932	0.88161	-0.0563221	1	3649890	R	II	TP73	3'UTR	shore	3'UTR-shore	chr1:3649294-3649674	rs537204902	46
cg24845675	-0.0816909	0.80461	-1.13444	0.267838	0.584062	-6.36242	0.850357	0.768666	-0.0816909	1	3649971	F	II	TP73	3'UTR	shore	3'UTR-shore	chr1:3649294-3649674	rs558390221;rs575181564;rs376635414	0;1;45
cg05039065	0.00336829	0.019307	1.36102	0.186177	0.499321	-6.08836	0.0174208	0.0207891	0.00336829	2	48009698	R	II	MSH6	TSS1500	shore	TSS1500-shore	chr2:48009808-48011443	rs539140157;rs550998720;rs566324756;rs533756259	47;24;7;5
cg02905881	0.00209519	0.00822947	0.845526	0.406186	0.695684	-6.64606	0.00705617	0.00915136	0.00209519	2	48009730	R	II	MSH6	TSS1500	shore	TSS1500-shore	chr2:48009808-48011443	rs566324756;rs533756259;rs190634663;rs573835704	39;37;11;5
cg11869233	-0.000639073	0.017382	-0.274222	0.786266	0.914994	-6.97123	0.0177399	0.0171008	-0.000639073	2	48009809	R	II	MSH6	TSS1500	island	TSS1500-island	chr2:48009808-48011443	rs182019403;rs183577133	33;17
cg09898070	-0.0121301	0.155334	-0.950182	0.351511	0.654942	-6.55215	0.162127	0.149997	-0.0121301	2	48009866	F	I	MSH6	TSS1500	island	TSS1500-island	chr2:48009808-48011443	rs545501273	9
cg00620552	-0.000670969	0.017868	-0.247864	0.806352	0.923879	-6.97832	0.0182437	0.0175727	-0.000670969	2	48010097	F	I	MSH6	TSS200	island	TSS200-island	chr2:48009808-48011443	rs551212403;rs566524736	14;38
cg21405109	0.00161353	0.0151498	0.605662	0.550437	0.790997	-6.82193	0.0142463	0.0158598	0.00161353	2	48010105	F	I	MSH6	TSS200	island	TSS200-island	chr2:48009808-48011443	rs551212403;rs566524736	6;30
cg19736286	-0.000275104	0.0281385	-0.0911078	0.928165	0.973956	-7.00573	0.0282925	0.0280174	-0.000275104	2	48010117	F	II	MSH6	TSS200	island	TSS200-island	chr2:48009808-48011443	rs566524736;rs533561027;rs181096360;rs573117457	18;43;46;51
cg19076255	-0.00392035	0.0146552	-1.43458	0.164336	0.472451	-5.99018	0.0168506	0.0129302	-0.00392035	2	48010336	R	I	MSH6	1stExon	island	1stExon-island	chr2:48009808-48011443	rs553984796;rs375109921;rs185538282	36;16;3
cg07652213	-0.00660667	0.0466544	-1.01834	0.318692	0.628677	-6.48554	0.0503542	0.0437475	-0.00660667	2	48010362	R	I	MSH6	1stExon	island	1stExon-island	chr2:48009808-48011443	rs375109921;rs185538282;rs561326741;rs199913053;rs370816858	42;29;20;9;8
cg15355298	-0.000114007	0.0167397	-0.0269451	0.978727	0.992525	-7.00965	0.0168036	0.0166896	-0.000114007	2	48011201	R	II	MSH6	Body	island	Body-island	chr2:48009808-48011443	rs532429512;rs371540955	28;11
cg19570558	-0.0661383	0.854226	-2.26634	0.0327484	0.215512	-4.60751	0.891264	0.825126	-0.0661383	2	48012925	F	II	MSH6	Body	shore	Body-shore	chr2:48009808-48011443	rs576819357;rs189927253;rs141844209	12;18;24
cg16656550	-0.0425432	0.845974	-1.45332	0.159115	0.465661	-5.96448	0.869798	0.827255	-0.0425432	2	48013230	F	II	MSH6	5'UTR	shore	5'UTR-shore	chr2:48009808-48011443	rs3136249;rs188284193;rs113880334	8;16;28
cg04781916	-0.00681066	0.968127	-0.963206	0.34507	0.649863	-6.53976	0.971941	0.96513	-0.00681066	2	48013473	R	II	MSH6	Body	shelf	Body-shelf	chr2:48009808-48011443	rs116201757;rs540044673;rs558068979	37;15;1
cg25117333	-0.0334772	0.936997	-1.98529	0.0586783	0.291954	-5.12586	0.955744	0.922267	-0.0334772	2	48031924	R	II	MSH6	Body	opensea	Body-opensea		rs560350568;rs112347275;rs192684944;rs139887193	28;21;14;2
cg22730772	-0.00233141	0.978659	-0.482181	0.634055	0.839381	-6.89047	0.979964	0.977633	-0.00233141	3	10182211	R	II	VHL	TSS1500	shore	TSS1500-shore	chr3:10183305-10183941	rs537752431	39
cg16822522	-0.0254699	0.9236	-1.42494	0.167078	0.475843	-6.0033	0.937863	0.912393	-0.0254699	3	10182524	F	II	VHL	TSS1500	shore	TSS1500-shore	chr3:10183305-10183941	rs560797655;rs148266912;rs541060328;rs779803	0;29;37;38
cg13419702	-0.00367206	0.979411	-1.32927	0.196284	0.511077	-6.12938	0.981467	0.977795	-0.00367206	3	10182568	F	II	VHL	TSS1500	shore	TSS1500-shore	chr3:10183305-10183941	rs180694494;rs551861466	35;47
cg03619761	-0.0140227	0.566776	-1.0803	0.290769	0.60488	-6.42134	0.574629	0.560606	-0.0140227	3	10182854	F	I	VHL	TSS1500	shore	TSS1500-shore	chr3:10183305-10183941	rs185317373	46
cg01289861	-0.0118731	0.953855	-1.75137	0.0926817	0.364367	-5.51943	0.960504	0.948631	-0.0118731	3	10182921	F	I	VHL	TSS1500	shore	TSS1500-shore	chr3:10183305-10183941	rs189440558;rs575120965	9;46
cg23977453	-0.006261	0.914612	-0.22371	0.82488	0.931979	-6.98419	0.918118	0.911857	-0.006261	3	10182923	F	II	VHL	TSS1500	shore	TSS1500-shore	chr3:10183305-10183941	rs189440558;rs575120965	7;44
cg15267345	0.00185079	0.0149933	0.865171	0.395529	0.687822	-6.62922	0.0139569	0.0158077	0.00185079	3	10183328	R	II	VHL	5'UTR	island	5'UTR-island	chr3:10183305-10183941	rs547237593;rs570932862;rs538222471;rs112774138	38;19;16;2
cg13203428	0.00252851	0.0207719	0.780284	0.442868	0.721374	-6.69939	0.019356	0.0218845	0.00252851	3	10183368	F	I	VHL	5'UTR	island	5'UTR-island	chr3:10183305-10183941	rs568599966;rs536091464;rs554471911	4;13;23
cg13672843	0.00264925	0.01016	1.02029	0.317787	0.627901	-6.48358	0.00867646	0.0113257	0.00264925	3	10183721	F	I	VHL	1stExon	island	1stExon-island	chr3:10183305-10183941	rs201663073;rs104893829	23;51
cg16282527	0.00303824	0.0163097	1.20106	0.241472	0.558786	-6.2864	0.0146083	0.0176465	0.00303824	3	10183940	F	II	VHL	Body	island	Body-island	chr3:10183305-10183941
cg22782492	-0.000887903	0.0428422	-0.0700024	0.944773	0.980279	-7.00749	0.0433395	0.0424516	-0.000887903	3	10184007	R	II	VHL	Body	shore	Body-shore	chr3:10183305-10183941
cg03509024	-0.00491247	0.0395564	-0.506675	0.617016	0.829849	-6.87808	0.0423074	0.0373949	-0.00491247	3	10184013	R	II	VHL	Body	shore	Body-shore	chr3:10183305-10183941
cg16869108	0.0505449	0.835882	0.7479	0.461802	0.734333	-6.72435	0.807576	0.858121	0.0505449	3	10184319	F	II	VHL	Body	shore	Body-shore	chr3:10183305-10183941	rs561411998	1
cg20916523	0.0314295	0.807931	0.372014	0.713154	0.880452	-6.93872	0.79033	0.82176	0.0314295	3	10184584	R	I	VHL	Body	shore	Body-shore	chr3:10183305-10183941
cg25539131	-0.0240468	0.951117	-2.49795	0.0197608	0.162706	-4.14758	0.964584	0.940537	-0.0240468	3	10189941	F	II	VHL	Body	opensea	Body-opensea		rs200133589	16
cg16373217	0.0200464	0.851218	0.466005	0.645423	0.845473	-6.89832	0.839992	0.860039	0.0200464	3	10192855	F	II	VHL	3'UTR	opensea	3'UTR-opensea		rs72563743;rs139557214;rs72563744;rs533473223;rs552022737;rs569579160	0;1;16;17;38;45
cg07810650	0.177363	0.771946	3.23817	0.00350744	0.0560921	-2.52358	0.672623	0.849986	0.177363	3	25214469	R	II	RARB	TSS1500	opensea	TSS1500-opensea		rs536655617;rs556344052;rs1436255;rs545170861	42;20;18;15
cg22918875	0.202881	0.804404	3.98574	0.000547994	0.0158369	-0.728646	0.690791	0.893672	0.202881	3	25214514	R	II	RARB	TSS1500	opensea	TSS1500-opensea		rs558754603;rs572389105;rs115229583	3;2;1
cg11505132	-0.0961254	0.880629	-3.60674	0.00141714	0.0306035	-1.65203	0.934459	0.838334	-0.0961254	3	25215322	F	II	RARB	TSS1500	opensea	TSS1500-opensea		rs547586552	38
cg16106426	-0.0411738	0.878617	-1.6505	0.111896	0.397741	-5.67746	0.901674	0.8605	-0.0411738	3	25215536	F	II	RARB	TSS1500	opensea	TSS1500-opensea		rs191086954;rs111906057;rs7625082;rs183282582	2;6;40;51
cg12150131	-0.0143101	0.969511	-3.35692	0.00262572	0.0464584	-2.24629	0.977525	0.963215	-0.0143101	3	25215662	F	II	RARB	TSS200	opensea	TSS200-opensea		rs12152294;rs576064349	8;10
cg17468169	-0.0204162	0.95244	-2.33083	0.0285103	0.200039	-4.48222	0.963873	0.943457	-0.0204162	3	25215672	F	II	RARB	TSS200	opensea	TSS200-opensea		rs576064349	0
cg19472549	-0.0055259	0.951902	-0.647595	0.523407	0.774162	-6.79521	0.954996	0.94947	-0.0055259	3	25215883	R	II	RARB	5'UTR	opensea	5'UTR-opensea		rs561172451;rs529937651;rs549712167	21;4;1
cg00243551	-0.0372448	0.895735	-2.05373	0.0510755	0.271935	-5.00398	0.916592	0.879348	-0.0372448	3	25346615	F	II	RARB	Body	opensea	Body-opensea		rs528929793	0
cg12125972	-0.00712977	0.964703	-1.33261	0.195201	0.509901	-6.1251	0.968696	0.961566	-0.00712977	3	25376238	F	II	RARB	Body	opensea	Body-opensea		rs147381670;rs534712369	26;51
cg10975375	-0.0168163	0.942494	-1.75862	0.091415	0.362078	-5.50778	0.951912	0.935095	-0.0168163	3	25376949	R	II	RARB	Body	opensea	Body-opensea		rs191810983	23
cg17433827	-0.0694935	0.714868	-1.76669	0.0900247	0.359554	-5.4948	0.753785	0.684291	-0.0694935	3	25379950	F	II	RARB	Body	opensea	Body-opensea		rs565088330	27
cg14339779	-0.121994	0.638779	-2.55556	0.0173739	0.151152	-4.02906	0.707096	0.585102	-0.121994	3	25381028	R	II	RARB	TSS1500	opensea	TSS1500-opensea		rs558594293;rs186122512;rs11920003;rs75758071	26;14;9;8
cg06905304	-0.010556	0.974149	-2.69447	0.0126796	0.125604	-3.73714	0.98006	0.969504	-0.010556	3	25381567	F	II	RARB	TSS1500	opensea	TSS1500-opensea		rs573380878;rs542305165;rs562285946;rs376809939;rs149483238;rs544459484	1;12;13;23;30;48
cg21700394	-0.0144328	0.961113	-1.29911	0.206274	0.522065	-6.16756	0.969195	0.954762	-0.0144328	3	25381579	F	II	RARB	TSS1500	opensea	TSS1500-opensea		rs542305165;rs562285946;rs376809939;rs149483238;rs544459484;rs143977721	0;1;11;18;36;42
cg04055060	-0.0744676	0.894478	-3.1766	0.00407127	0.0618928	-2.66587	0.93618	0.861713	-0.0744676	3	25382277	F	II	RARB	TSS200	opensea	TSS200-opensea		rs145992275	25
cg12720135	-0.0263869	0.950523	-2.78522	0.0102875	0.110824	-3.54198	0.965299	0.938912	-0.0263869	3	25394538	R	II	RARB	Body	opensea	Body-opensea		rs191615826;rs569612973;rs142135353	35;25;2
cg24566794	-0.0408432	0.897924	-2.08984	0.0474283	0.261754	-4.93851	0.920796	0.879953	-0.0408432	3	25394770	R	II	RARB	Body	opensea	Body-opensea		rs544024309;rs181042350;rs145925294	51;15;1
cg20293514	-0.0440603	0.887013	-2.24319	0.0344046	0.221264	-4.65193	0.911686	0.867626	-0.0440603	3	25394824	R	II	RARB	Body	opensea	Body-opensea
cg14167857	-0.0172463	0.925111	-1.02898	0.313771	0.624629	-6.47477	0.934769	0.917523	-0.0172463	3	25451566	R	II	RARB	Body	opensea	Body-opensea		rs376030601	1
cg08474915	-0.0490746	0.924906	-3.05121	0.00550136	0.0752165	-2.95213	0.952388	0.903313	-0.0490746	3	25452228	F	II	RARB	Body	opensea	Body-opensea		rs142778271;rs532032217;rs552111112	0;39;50
cg15643430	-0.0151445	0.958778	-1.9575	0.0620409	0.299959	-5.17451	0.967259	0.952115	-0.0151445	3	25465860	R	II	RARB	Body	opensea	Body-opensea		rs538609649;rs78312847;rs572501957	50;32;6
cg21902772	0.329711	0.496374	5.05155	3.67e-05	0.00226851	1.93304	0.311736	0.641447	0.329711	3	25468324	R	II	RARB	TSS1500	opensea	TSS1500-opensea		rs528358677;rs527727664;rs191114173	27;21;5
cg00371702	0.130308	0.140393	3.91411	0.000656449	0.0179853	-0.904774	0.0674204	0.197729	0.130308	3	25469125	F	II	RARB	TSS1500	opensea	TSS1500-opensea		rs536674988;rs556521842	32;47
cg00758229	0.0141414	0.0281081	2.44015	0.0224584	0.175095	-4.2649	0.0201889	0.0343303	0.0141414	3	25469148	F	II	RARB	TSS1500	opensea	TSS1500-opensea		rs536674988;rs556521842	9;24
cg18094781	-0.00376472	0.0532678	-0.963517	0.344917	0.649717	-6.53946	0.0553761	0.0516114	-0.00376472	3	25469430	F	I	RARB	TSS1500	opensea	TSS1500-opensea		rs568968737;rs575589809	13;49
cg12479047	0.00710127	0.0274152	2.20766	0.0370942	0.230266	-4.71952	0.0234384	0.0305397	0.00710127	3	25469573	F	I	RARB	TSS1500	opensea	TSS1500-opensea
cg10712623	0.0130494	0.0752878	1.34514	0.191179	0.505307	-6.10897	0.0679801	0.0810296	0.0130494	3	25469577	F	II	RARB	TSS1500	opensea	TSS1500-opensea
cg06720425	-0.00459581	0.0318321	-1.45356	0.159049	0.465566	-5.96415	0.0344058	0.02981	-0.00459581	3	25469694	F	II	RARB	TSS200	opensea	TSS200-opensea		rs577942347	43
cg02499249	0.0158423	0.0447001	1.66556	0.10883	0.392635	-5.65434	0.0358284	0.0516707	0.0158423	3	25469720	R	II	RARB	TSS200	opensea	TSS200-opensea
cg24396624	0.0357147	0.0427553	3.05551	0.00544514	0.0747104	-2.94238	0.0227551	0.0584698	0.0357147	3	25469860	R	II	RARB	5'UTR	opensea	5'UTR-opensea		rs540376892	44
cg26786980	0.0533935	0.189998	2.03961	0.0525676	0.275961	-5.02935	0.160097	0.213491	0.0533935	3	25469872	R	I	RARB	5'UTR	opensea	5'UTR-opensea
cg19003815	0.0141502	0.0307328	1.71226	0.0997698	0.376781	-5.58158	0.0228087	0.0369589	0.0141502	3	25469914	F	II	RARB	5'UTR	opensea	5'UTR-opensea		rs376866839	6
cg03428864	0.0184162	0.0320335	1.87701	0.0727516	0.324972	-5.31259	0.0217204	0.0401366	0.0184162	3	25469925	F	II	RARB	5'UTR	opensea	5'UTR-opensea
cg16927871	-0.00169993	0.029256	-0.457779	0.651237	0.848644	-6.90221	0.030208	0.0285081	-0.00169993	3	25469991	F	II	RARB	5'UTR	opensea	5'UTR-opensea		rs531896712;rs551627161;rs570353505	1;14;21
cg15809488	0.0335175	0.0470115	1.79389	0.0854682	0.350824	-5.45065	0.0282417	0.0617592	0.0335175	3	25470113	F	II	RARB	5'UTR	opensea	5'UTR-opensea		rs201784042;rs566558387;rs533573901	6;12;43
cg23518541	0.58896	0.40975	8.36653	1.44e-08	7.28e-06	9.75242	0.0799325	0.668893	0.58896	3	25472652	F	II	RARB	5'UTR	opensea	5'UTR-opensea		rs146159349;rs562487783	0;3
cg23302436	0.0770084	0.791656	1.32146	0.198834	0.513974	-6.13934	0.748531	0.82554	0.0770084	3	25475563	F	II	RARB	5'UTR	opensea	5'UTR-opensea		rs114554626;rs148944255;rs562085215	12;24;31
cg06705767	-0.0467273	0.94998	-2.34914	0.0274021	0.195702	-4.44624	0.976147	0.92942	-0.0467273	3	25483002	R	II	RARB	5'UTR	opensea	5'UTR-opensea		rs543342798;rs563020515;rs116140350;rs544218723	37;36;29;2
cg25493112	0.00778707	0.913157	0.617476	0.542748	0.786267	-6.81458	0.908796	0.916583	0.00778707	3	25484363	R	II	RARB	5'UTR	opensea	5'UTR-opensea		rs573661032;rs115356873;rs562561229;rs531366070	47;34;17;1
cg27555041	0.159359	0.197993	3.653	0.00126298	0.0282897	-1.54058	0.108752	0.268111	0.159359	3	25490689	F	II	RARB	5'UTR	opensea	5'UTR-opensea		rs548778926;rs547369519	0;1
cg01794805	0.033147	0.81742	1.0427	0.307499	0.619425	-6.46071	0.798858	0.832005	0.033147	3	25493807	F	II	RARB	5'UTR	opensea	5'UTR-opensea		rs138747498	17
cg02222284	-0.0495777	0.918156	-2.68021	0.0131	0.128071	-3.76748	0.94592	0.896342	-0.0495777	3	25494347	R	II	RARB	5'UTR	opensea	5'UTR-opensea		rs187472345;rs150644757	36;17
cg04960536	0.180232	0.213877	2.52736	0.0185064	0.156743	-4.08726	0.112947	0.293179	0.180232	3	25495875	R	II	RARB	5'UTR	opensea	5'UTR-opensea
cg00742381	-0.0605606	0.849255	-2.5869	0.016191	0.145149	-3.96394	0.883168	0.822608	-0.0605606	3	25498511	R	II	RARB	TSS1500	opensea	TSS1500-opensea		rs190678242;rs528152466	37;36
cg06753333	0.135214	0.646881	2.46363	0.0213236	0.169994	-4.21742	0.571162	0.706376	0.135214	3	25498670	F	II	RARB	TSS1500	opensea	TSS1500-opensea
cg01709919	0.0253168	0.807432	0.661811	0.51441	0.768534	-6.78577	0.793254	0.818571	0.0253168	3	25499105	R	II	RARB	TSS1500	opensea	TSS1500-opensea		rs191521175;rs182497963;rs575910923	46;12;1
cg05926958	-0.0151819	0.955278	-1.83992	0.0782072	0.336383	-5.37477	0.96378	0.948598	-0.0151819	3	25499366	R	II	RARB	TSS1500	opensea	TSS1500-opensea		rs535591962;rs75511149;rs143280804;rs544399524	51;34;28;27
cg05840128	-0.00934644	0.946727	-1.17489	0.251589	0.568637	-6.31672	0.951961	0.942614	-0.00934644	3	25499400	F	II	RARB	TSS1500	opensea	TSS1500-opensea
cg06389315	0.262984	0.58859	4.56308	0.000126723	0.00559874	0.708038	0.441319	0.704302	0.262984	3	25499848	F	II	RARB	1stExon	opensea	1stExon-opensea		rs75111901;rs553638812;rs573555294;rs543009906	22;33;41;45
cg16856285	-0.0738565	0.837621	-1.75423	0.0921796	0.363455	-5.51484	0.87898	0.805124	-0.0738565	3	25502270	F	II	RARB	5'UTR	opensea	5'UTR-opensea		rs573160159;rs139360800;rs1864907	0;13;48
cg09035199	-0.0691639	0.9015	-3.04675	0.00556027	0.0757146	-2.96223	0.940232	0.871068	-0.0691639	3	25508952	F	II	RARB	5'UTR	opensea	5'UTR-opensea		rs143959256;rs541737888;rs561794154	0;35;44
cg13455448	0.200254	0.224468	2.92102	0.00749089	0.0911367	-3.244	0.112326	0.31258	0.200254	3	25510471	F	II	RARB	5'UTR	opensea	5'UTR-opensea		rs543124881	36
cg13857881	0.0727581	0.842292	3.57407	0.00153698	0.032368	-1.73051	0.801547	0.874305	0.0727581	3	25513874	R	II	RARB	5'UTR	opensea	5'UTR-opensea		rs147341802;rs187906540	41;29
cg23716799	-0.0131019	0.968557	-2.86355	0.00857249	0.0991123	-3.37095	0.975894	0.962792	-0.0131019	3	25524617	F	II	RARB	5'UTR	opensea	5'UTR-opensea		rs549551147;rs140980847	25;49
cg10909857	-0.129203	0.849141	-4.43961	0.000173439	0.00699329	0.39901	0.921494	0.792292	-0.129203	3	25534856	F	II	RARB	5'UTR	opensea	5'UTR-opensea		rs543658270;rs563545990;rs150974136;rs546491945	16;24;42;45
cg25943243	0.0332486	0.826081	0.558669	0.581574	0.809448	-6.8498	0.807462	0.840711	0.0332486	3	25550707	F	II	RARB	Body	opensea	Body-opensea		rs1881705	36
cg27574595	-0.0520131	0.915739	-2.34611	0.0275828	0.196424	-4.45221	0.944866	0.892853	-0.0520131	3	25583274	R	II	RARB	Body	opensea	Body-opensea		rs142821821;rs547502802;rs570811875	10;5;1
cg02914044	-0.0239904	0.931771	-2.20771	0.03709	0.230251	-4.71942	0.945205	0.921215	-0.0239904	3	25597121	F	II	RARB	Body	opensea	Body-opensea		rs562305908	0
cg05735126	-0.0253111	0.919154	-1.87446	0.0731163	0.325721	-5.3169	0.933328	0.908017	-0.0253111	3	25597257	F	II	RARB	Body	opensea	Body-opensea		rs571644146;rs561573002	31;42
cg27628178	-0.0793111	0.890038	-2.21188	0.0367648	0.229217	-4.71153	0.934452	0.855141	-0.0793111	3	25598550	R	II	RARB	Body	opensea	Body-opensea		rs541126068;rs1286763;rs78137381	24;16;9
cg16525059	-0.0262867	0.889528	-0.967041	0.343188	0.648313	-6.53608	0.904249	0.877962	-0.0262867	3	25607502	F	II	RARB	Body	opensea	Body-opensea		rs559487137;rs114517935;rs1730240;rs561750939;rs530689328	0;7;11;24;35
cg10952339	0.00203749	0.962385	0.216435	0.830482	0.934434	-6.98584	0.961244	0.963282	0.00203749	3	25608008	F	II	RARB	Body	opensea	Body-opensea
cg02746691	-0.0748679	0.81364	-2.04425	0.0520733	0.274632	-5.02103	0.855566	0.780698	-0.0748679	3	25616120	F	II	RARB	Body	opensea	Body-opensea		rs558668032;rs552374946;rs566022474	0;1;2
cg27212650	-0.0110561	0.950786	-1.02426	0.315946	0.626412	-6.47956	0.956978	0.945922	-0.0110561	3	25618791	R	II	RARB	Body	opensea	Body-opensea		rs192715778;rs183667055	34;18
cg21351992	-0.00257976	0.924069	-0.258898	0.797926	0.92014	-6.97544	0.925513	0.922933	-0.00257976	3	25619266	F	II	RARB	Body	opensea	Body-opensea		rs561167775	50
cg21646032	-0.281775	0.541983	-4.61498	0.000111061	0.00509644	0.8381	0.699777	0.418001	-0.281775	3	25623905	F	II	RARB	Body	opensea	Body-opensea		rs541034280;rs563028301	0;1
cg09376433	-0.00827331	0.951401	-1.06301	0.298378	0.6114	-6.4396	0.956034	0.94776	-0.00827331	3	25632846	F	II	RARB	Body	opensea	Body-opensea		rs145801186;rs539282881;rs2164360;rs138561715	1;43;48;49
cg25233221	0.0505437	0.864702	1.24469	0.22529	0.542133	-6.23453	0.836398	0.886942	0.0505437	3	25633991	F	II	RARB	Body	opensea	Body-opensea		rs73051946;rs3773428	0;22
cg02445202	-0.0127384	0.968403	-2.87273	0.00839037	0.0978183	-3.35076	0.975536	0.962798	-0.0127384	3	25636151	R	II	RARB	ExonBnd	opensea	ExonBnd-opensea
cg03531687	-0.0595766	0.829312	-2.32112	0.0291148	0.202339	-4.50123	0.862675	0.803099	-0.0595766	3	25638551	R	II	RARB	3'UTR	opensea	3'UTR-opensea		rs531156615;rs549884153;rs116830066;rs538225518	29;28;23;2
cg13229837	0.0105719	0.917765	0.652014	0.520601	0.772321	-6.7923	0.911844	0.922416	0.0105719	6	152010481	R	II	ESR1	TSS1500	opensea	TSS1500-opensea		rs180858098;rs74885288;rs186080711	23;20;1
cg19449067	0.244365	0.345481	2.81322	0.00964031	0.106492	-3.48113	0.208636	0.453001	0.244365	6	152011103	R	II	ESR1	TSS1500	opensea	TSS1500-opensea		rs200281478	45
cg25338972	0.436962	0.568927	4.02813	0.000492367	0.0146744	-0.624122	0.324228	0.76119	0.436962	6	152011178	F	II	ESR1	TSS1500	opensea	TSS1500-opensea		rs143432293;rs569276132	0;19
cg06611115	0.369921	0.633095	3.84047	0.000790016	0.0204631	-1.08513	0.425939	0.795861	0.369921	6	152011200	R	II	ESR1	TSS1500	opensea	TSS1500-opensea		rs143432293;rs569276132	24;5
cg18745416	0.402047	0.555619	3.98806	0.000544791	0.0157688	-0.722925	0.330473	0.732519	0.402047	6	152011399	F	II	ESR1	TSS1500	opensea	TSS1500-opensea		rs533705590;rs190687703	0;16
cg08161546	0.300621	0.470518	2.71729	0.0120331	0.12177	-3.68838	0.30217	0.602791	0.300621	6	152011415	F	II	ESR1	TSS1500	opensea	TSS1500-opensea		rs190687703;rs573354167	0;42
cg25155098	0.271946	0.452566	2.44342	0.0222969	0.174411	-4.2583	0.300277	0.572223	0.271946	6	152011511	R	II	ESR1	TSS200	opensea	TSS200-opensea		rs542324027	13
cg04211581	0.032474	0.209542	0.462511	0.64789	0.846782	-6.89998	0.191357	0.223831	0.032474	6	152011656	R	II	ESR1	1stExon	opensea	1stExon-opensea
cg18007957	0.124174	0.271954	1.30703	0.203615	0.519394	-6.15761	0.202416	0.326591	0.124174	6	152011666	R	II	ESR1	1stExon	opensea	1stExon-opensea
cg23050405	-0.00925922	0.0647747	-0.323018	0.749485	0.897976	-6.95623	0.0699599	0.0607007	-0.00925922	6	152012474	R	II	ESR1	5'UTR	opensea	5'UTR-opensea		rs578240391	9
cg22157087	0.266618	0.708249	2.72984	0.0116909	0.119681	-3.66148	0.558942	0.825561	0.266618	6	152012887	F	II	ESR1	5'UTR	opensea	5'UTR-opensea
cg14199978	-0.0608605	0.826935	-1.14517	0.263456	0.580063	-6.35044	0.861017	0.800156	-0.0608605	6	152024806	F	II	ESR1	5'UTR	opensea	5'UTR-opensea		rs539863349;rs559971566;rs528788234;rs542369939;rs562311237	0;10;15;17;24
cg18434595	-0.00882501	0.957707	-0.774924	0.445969	0.723498	-6.70359	0.962649	0.953824	-0.00882501	6	152027338	R	II	ESR1	5'UTR	opensea	5'UTR-opensea
cg14755918	0.00640619	0.849914	0.166093	0.869478	0.950833	-6.99578	0.846326	0.852733	0.00640619	6	152043471	F	II	ESR1	5'UTR	opensea	5'UTR-opensea		rs111504945;rs115283363;rs151271045	11;15;33
cg07196212	0.0092562	0.895691	0.281797	0.78052	0.912466	-6.96906	0.890507	0.899764	0.0092562	6	152043918	F	II	ESR1	5'UTR	opensea	5'UTR-opensea		rs543645304;rs554060334;rs577390822	0;1;29
cg14112054	-0.0141967	0.851727	-0.357972	0.7235	0.885553	-6.94399	0.859678	0.845481	-0.0141967	6	152051369	F	II	ESR1	5'UTR	opensea	5'UTR-opensea		rs570993516;rs539646469	6;9
cg17656939	-0.00187742	0.85703	-0.0711812	0.943845	0.979928	-7.00741	0.858081	0.856204	-0.00187742	6	152079424	R	II	ESR1	5'UTR	opensea	5'UTR-opensea
cg09454417	-0.152162	0.657485	-1.47172	0.154116	0.459034	-5.93897	0.742696	0.590533	-0.152162	6	152085247	R	II	ESR1	5'UTR	opensea	5'UTR-opensea		rs567796961	44
cg25565730	-0.235835	0.426801	-2.80179	0.00989963	0.108237	-3.506	0.558869	0.323033	-0.235835	6	152085565	F	II	ESR1	5'UTR	opensea	5'UTR-opensea
cg17741339	-0.29344	0.388508	-4.44127	0.000172708	0.00697464	0.403165	0.552834	0.259395	-0.29344	6	152085619	R	II	ESR1	5'UTR	opensea	5'UTR-opensea
cg18132851	-0.32937	0.475731	-4.08052	0.00043128	0.0133692	-0.494645	0.660178	0.330808	-0.32937	6	152085641	R	II	ESR1	5'UTR	opensea	5'UTR-opensea		rs563735290;rs532612813;rs188587554	16;13;11
cg02666660	-0.207889	0.565437	-2.26807	0.0326272	0.21507	-4.60417	0.681855	0.473966	-0.207889	6	152086127	R	II	ESR1	5'UTR	opensea	5'UTR-opensea
cg07521204	-0.219966	0.659907	-2.64236	0.0142803	0.134892	-3.84763	0.783088	0.563122	-0.219966	6	152086132	R	II	ESR1	5'UTR	opensea	5'UTR-opensea
cg14669616	-0.107877	0.784509	-2.65168	0.0139806	0.133192	-3.82794	0.84492	0.737043	-0.107877	6	152086547	F	II	ESR1	5'UTR	opensea	5'UTR-opensea		rs191692344	42
cg24224909	0.00519305	0.962338	0.571603	0.572917	0.804375	-6.84235	0.95943	0.964623	0.00519305	6	152125082	R	II	ESR1	5'UTR	shelf	5'UTR-shelf	chr6:152128822-152129771	rs574073968	2
cg25944351	0.0108813	0.947739	0.701442	0.489788	0.752744	-6.75838	0.941645	0.952526	0.0108813	6	152125177	R	II	ESR1	5'UTR	shelf	5'UTR-shelf	chr6:152128822-152129771	rs542985713;rs556174864;rs575922969;rs140734798	31;11;10;1
cg09646983	0.0130661	0.956312	1.52242	0.140999	0.44137	-5.86729	0.948995	0.962061	0.0130661	6	152125861	F	II	ESR1	5'UTR	shelf	5'UTR-shelf	chr6:152128822-152129771	rs563382788	0
cg08907436	0.00227469	0.940479	0.165364	0.870045	0.951127	-6.9959	0.939206	0.94148	0.00227469	6	152125965	R	II	ESR1	5'UTR	shelf	5'UTR-shelf	chr6:152128822-152129771	rs143606031;rs546654881	37;34
cg07619683	-0.0256364	0.867668	-1.03707	0.310062	0.621515	-6.4665	0.882024	0.856388	-0.0256364	6	152126080	F	I	ESR1	5'UTR	shelf	5'UTR-shelf	chr6:152128822-152129771	rs140523600;rs191478947;rs549821181	1;12;27
cg07189962	0.00970455	0.918134	0.349844	0.729514	0.888523	-6.94694	0.9127	0.922404	0.00970455	6	152126092	F	II	ESR1	5'UTR	shelf	5'UTR-shelf	chr6:152128822-152129771	rs191478947;rs549821181;rs569830451;rs372393183	0;15;42;43
cg07584093	-0.0167527	0.889679	-0.693816	0.494473	0.755762	-6.76377	0.89906	0.882307	-0.0167527	6	152126180	R	II	ESR1	5'UTR	shelf	5'UTR-shelf	chr6:152128822-152129771	rs569830451;rs372393183;rs558554550	48;47;2
cg10441070	0.0224967	0.915427	1.27798	0.213505	0.529924	-6.19386	0.902829	0.925326	0.0224967	6	152126250	F	II	ESR1	5'UTR	shelf	5'UTR-shelf	chr6:152128822-152129771	rs569081669;rs538172816	0;42
cg01321962	-0.00544231	0.92984	-0.312106	0.757661	0.901828	-6.95979	0.932888	0.927446	-0.00544231	6	152126441	R	II	ESR1	5'UTR	shelf	5'UTR-shelf	chr6:152128822-152129771	rs114712094	49
cg20893956	-0.0403879	0.828035	-1.11791	0.274694	0.590523	-6.38068	0.850652	0.810264	-0.0403879	6	152126736	F	II	ESR1	5'UTR	shelf	5'UTR-shelf	chr6:152128822-152129771	rs149993276;rs537224022	10;49
cg24764793	-0.0223197	0.890977	-0.713144	0.482648	0.748149	-6.75001	0.903476	0.881156	-0.0223197	6	152126745	F	II	ESR1	5'UTR	shelf	5'UTR-shelf	chr6:152128822-152129771	rs149993276;rs537224022	1;40
cg07746998	-0.0625887	0.75819	-1.68633	0.104718	0.385589	-5.62217	0.79324	0.730651	-0.0625887	6	152126785	R	I	ESR1	5'UTR	shelf	5'UTR-shelf	chr6:152128822-152129771	rs149993276;rs537224022	41;2
cg21157690	-0.0259871	0.882366	-1.07272	0.294087	0.607716	-6.42938	0.896918	0.870931	-0.0259871	6	152126895	F	II	ESR1	5'UTR	shore	5'UTR-shore	chr6:152128822-152129771	rs553036925;rs188614574	29;36
cg17264271	-0.0439747	0.718165	-1.25873	0.220261	0.53696	-6.21749	0.742791	0.698816	-0.0439747	6	152126938	R	II	ESR1	5'UTR	shore	5'UTR-shore	chr6:152128822-152129771	rs553036925;rs188614574	16;9
cg15543523	-0.00460994	0.949007	-0.344857	0.733212	0.890238	-6.94873	0.951589	0.946979	-0.00460994	6	152127812	F	II	ESR1	TSS1500	shore	TSS1500-shore	chr6:152128822-152129771
cg26089753	-0.00445316	0.937488	-0.394671	0.696579	0.871932	-6.9298	0.939982	0.935529	-0.00445316	6	152127821	F	II	ESR1	TSS1500	shore	TSS1500-shore	chr6:152128822-152129771
cg08884395	-0.0055288	0.850261	-0.155328	0.877865	0.954292	-6.99756	0.853357	0.847828	-0.0055288	6	152127887	F	II	ESR1	TSS1500	shore	TSS1500-shore	chr6:152128822-152129771
cg20583095	-0.00221511	0.819195	-0.0680587	0.946304	0.980897	-7.00763	0.820435	0.81822	-0.00221511	6	152127920	R	II	ESR1	5'UTR	shore	5'UTR-shore	chr6:152128822-152129771	rs535083816	38
cg01715172	-0.0241223	0.831077	-1.02683	0.314763	0.625379	-6.47696	0.844586	0.820463	-0.0241223	6	152128024	R	II	ESR1	TSS1500	shore	TSS1500-shore	chr6:152128822-152129771
cg21608605	-0.110069	0.63919	-1.71308	0.0996164	0.376556	-5.58028	0.700828	0.590759	-0.110069	6	152128258	R	II	ESR1	TSS1500	shore	TSS1500-shore	chr6:152128822-152129771
cg20627916	-0.0785191	0.294739	-1.25495	0.221607	0.538314	-6.2221	0.33871	0.26019	-0.0785191	6	152128328	R	II	ESR1	TSS1500	shore	TSS1500-shore	chr6:152128822-152129771
cg23164938	-0.0156504	0.200812	-0.285331	0.777843	0.911256	-6.96803	0.209576	0.193926	-0.0156504	6	152128366	F	II	ESR1	TSS1500	shore	TSS1500-shore	chr6:152128822-152129771	rs546401968;rs559573641	1;33
cg21614759	-0.00594779	0.0684104	-0.223372	0.82514	0.93207	-6.98427	0.0717411	0.0657933	-0.00594779	6	152128426	F	II	ESR1	TSS1500	shore	TSS1500-shore	chr6:152128822-152129771	rs528622986	1
cg19411146	-0.0585039	0.229366	-1.2321	0.229873	0.546944	-6.24966	0.262128	0.203624	-0.0585039	6	152128471	F	I	ESR1	TSS1500	shore	TSS1500-shore	chr6:152128822-152129771
cg21950534	-0.00788983	0.175908	-0.171445	0.865314	0.949148	-6.99484	0.180326	0.172437	-0.00788983	6	152128483	F	II	ESR1	TSS1500	shore	TSS1500-shore	chr6:152128822-152129771
cg11813455	0.00768729	0.0483509	0.412054	0.683965	0.865508	-6.9226	0.044046	0.0517333	0.00768729	6	152128515	R	II	ESR1	TSS1500	shore	TSS1500-shore	chr6:152128822-152129771
cg24900983	0.0197475	0.086891	0.723187	0.476569	0.744227	-6.74271	0.0758324	0.0955799	0.0197475	6	152128528	R	II	ESR1	TSS1500	shore	TSS1500-shore	chr6:152128822-152129771
cg05171584	0.0212691	0.0948032	0.655138	0.518623	0.771092	-6.79022	0.0828925	0.104162	0.0212691	6	152128535	R	II	ESR1	TSS1500	shore	TSS1500-shore	chr6:152128822-152129771
cg23467008	0.00477015	0.024707	0.863437	0.396462	0.68854	-6.63072	0.0220357	0.0268058	0.00477015	6	152128537	R	I	ESR1	TSS1500	shore	TSS1500-shore	chr6:152128822-152129771
cg23009221	0.00527121	0.0741312	0.356893	0.724297	0.885944	-6.94438	0.0711794	0.0764506	0.00527121	6	152128588	R	II	ESR1	TSS1500	shore	TSS1500-shore	chr6:152128822-152129771	rs9340771	35
cg27316393	0.0111001	0.0340395	1.48579	0.150381	0.454018	-5.91928	0.0278234	0.0389235	0.0111001	6	152128675	F	II	ESR1	5'UTR	shore	5'UTR-shore	chr6:152128822-152129771	rs34418993	18
cg00655307	-0.0042179	0.0212919	-0.671665	0.508225	0.764573	-6.7791	0.0236539	0.019436	-0.0042179	6	152128743	R	II	ESR1	5'UTR	shore	5'UTR-shore	chr6:152128822-152129771
cg01777019	-0.0109712	0.0459291	-2.00167	0.0567722	0.287012	-5.09694	0.0520729	0.0411017	-0.0109712	6	152128805	R	II	ESR1	5'UTR	shore	5'UTR-shore	chr6:152128822-152129771	rs112054423;rs539228244	34;13
cg15980539	0.00229034	0.0131809	0.896676	0.378817	0.675536	-6.60144	0.0118983	0.0141887	0.00229034	6	152128865	R	I	ESR1	5'UTR	island	5'UTR-island	chr6:152128822-152129771	rs566429571;rs535574201;rs554938158	37;14;6
cg21969073	0.00498125	0.0197462	1.59791	0.123175	0.415325	-5.75691	0.0169567	0.0219379	0.00498125	6	152129018	F	II	ESR1	5'UTR	island	5'UTR-island	chr6:152128822-152129771	rs546068650;rs559940774;rs139960913	5;37;45
cg11251858	0.0178927	0.0450583	0.943213	0.354991	0.657519	-6.55873	0.0350384	0.0529311	0.0178927	6	152129036	F	II	ESR1	5'UTR	island	5'UTR-island	chr6:152128822-152129771	rs559940774;rs139960913;rs2077647	19;27;41
cg00920970	0.00224721	0.0447257	0.597666	0.555673	0.794218	-6.82682	0.0434672	0.0457144	0.00224721	6	152129388	F	I	ESR1	Body	island	Body-island	chr6:152128822-152129771	rs200075329;rs529079427	11;49
cg20253551	0.000324135	0.0229184	0.113108	0.910887	0.967273	-7.00341	0.0227369	0.023061	0.000324135	6	152129400	F	II	ESR1	Body	island	Body-island	chr6:152128822-152129771	rs529079427	37
cg02285263	0.00281305	0.0493422	0.561335	0.579784	0.808387	-6.84828	0.0477669	0.0505799	0.00281305	6	152129749	F	II	ESR1	Body	island	Body-island	chr6:152128822-152129771	rs73780865	20
cg02720618	-0.00298797	0.0115677	-0.92251	0.365464	0.665513	-6.57798	0.0132409	0.010253	-0.00298797	6	152129791	F	II	ESR1	Body	shore	Body-shore	chr6:152128822-152129771	rs566887529	39
cg15390122	-0.11926	0.179949	-1.72126	0.0980986	0.37397	-5.56737	0.246734	0.127474	-0.11926	6	152130188	F	II	ESR1	Body	shore	Body-shore	chr6:152128822-152129771	rs550961772;rs189591475	4;20
cg15626350	-0.134223	0.240485	-1.40089	0.174071	0.484532	-6.03569	0.31565	0.181427	-0.134223	6	152130207	R	II	ESR1	Body	shore	Body-shore	chr6:152128822-152129771	rs372563256;rs531348393;rs550961772;rs189591475	51;40;17;1
cg00601836	0.00211453	0.883877	0.0886177	0.930123	0.974654	-7.00597	0.882693	0.884808	0.00211453	6	152130332	R	I	ESR1	Body	shore	Body-shore	chr6:152128822-152129771	rs73618149;rs186166753;rs9340774	46;42;20
cg01735235	-0.0128728	0.87186	-0.402663	0.690768	0.869062	-6.92653	0.879069	0.866196	-0.0128728	6	152135407	R	II	ESR1	Body	opensea	Body-opensea		rs574820744	1
cg15358019	-0.0160825	0.910192	-0.467446	0.644406	0.844889	-6.89763	0.919198	0.903115	-0.0160825	6	152136221	F	II	ESR1	Body	opensea	Body-opensea		rs147555339;rs542237958	7;21
cg15561702	0.013697	0.900295	0.678949	0.503679	0.761685	-6.77411	0.892625	0.906322	0.013697	6	152136576	R	II	ESR1	Body	opensea	Body-opensea		rs533118279	36
cg10804487	0.00844451	0.929802	0.410269	0.685256	0.866189	-6.92336	0.925073	0.933517	0.00844451	6	152136586	R	II	ESR1	Body	opensea	Body-opensea		rs533118279	46
cg25003598	0.00912432	0.869679	0.275023	0.785657	0.914768	-6.971	0.864569	0.873694	0.00912432	6	152144059	F	II	ESR1	Body	opensea	Body-opensea		rs540065464;rs559800244;rs528996183	0;1;16
cg09495438	0.0228703	0.848427	0.472951	0.64053	0.842812	-6.89498	0.83562	0.85849	0.0228703	6	152168125	F	II	ESR1	Body	opensea	Body-opensea		rs567427589;rs535059836	19;21
cg06877423	0.0200453	0.85241	0.677437	0.504621	0.762287	-6.77515	0.841185	0.86123	0.0200453	6	152200760	F	I	ESR1	Body	opensea	Body-opensea		rs143495573;rs187753145;rs529377369;rs543059125;rs562965525	8;11;28;37;41
cg03732055	-0.0204344	0.950082	-1.07033	0.295138	0.608637	-6.4319	0.961526	0.941091	-0.0204344	6	152201038	R	II	ESR1	Body	opensea	Body-opensea		rs527557788;rs547292550;rs148014683	49;2;1
cg21265702	0.0204348	0.910656	1.60341	0.121953	0.413461	-5.7487	0.899213	0.919647	0.0204348	6	152201605	F	II	ESR1	Body	opensea	Body-opensea		rs372406590;rs565288778;rs534319226;rs9340844;rs112658637	0;2;18;19;27
cg10939667	0.000576935	0.935828	0.0555423	0.956167	0.984415	-7.00843	0.935505	0.936082	0.000576935	6	152201611	F	II	ESR1	Body	opensea	Body-opensea		rs534319226;rs9340844;rs112658637	12;13;21
cg12001846	-0.0849127	0.783217	-2.44198	0.0223679	0.174702	-4.26121	0.830768	0.745855	-0.0849127	6	152212815	F	II	ESR1	Body	opensea	Body-opensea		rs570672812;rs539680244	21;33
cg27301701	0.0358917	0.889052	2.02957	0.0536534	0.278844	-5.04734	0.868953	0.904844	0.0358917	6	152222460	F	II	ESR1	Body	opensea	Body-opensea		rs74847648	30
cg18024141	-0.0254149	0.882815	-0.766608	0.450806	0.726927	-6.71005	0.897048	0.871633	-0.0254149	6	152232729	R	II	ESR1	Body	opensea	Body-opensea		rs368803113	1
cg09131971	0.000210161	0.948702	0.0153768	0.987859	0.99591	-7.0099	0.948584	0.948794	0.000210161	6	152233070	F	II	ESR1	Body	opensea	Body-opensea		rs535054551;rs143817560;rs148174668	0;1;32
cg04718764	-0.0455651	0.885191	-1.43755	0.1635	0.471298	-5.98613	0.910708	0.865143	-0.0455651	6	152235927	R	II	ESR1	Body	opensea	Body-opensea		rs566943424;rs116379334;rs145308276	22;2;1
cg09414638	0.0316512	0.759457	0.70125	0.489905	0.752817	-6.75852	0.741732	0.773384	0.0316512	6	152239860	R	II	ESR1	Body	opensea	Body-opensea		rs548329814;rs188231713	2;1
cg26581065	0.0685204	0.810804	1.58662	0.125714	0.419165	-5.77368	0.772433	0.840953	0.0685204	6	152264188	F	II	ESR1	Body	opensea	Body-opensea		rs9340899;rs114395451;rs11965983;rs535782082	0;4;49;50
cg12519939	-0.00115833	0.935661	-0.091057	0.928205	0.973963	-7.00574	0.93631	0.935152	-0.00115833	6	152265431	R	II	ESR1	Body	opensea	Body-opensea		rs368367164	1
cg05549818	-0.182755	0.667506	-2.07352	0.0490468	0.266199	-4.9682	0.769848	0.587094	-0.182755	6	152279742	F	II	ESR1	Body	opensea	Body-opensea		rs182835572;rs530152608	0;1
cg10577773	0.0335174	0.895474	1.24314	0.225849	0.542662	-6.23639	0.876704	0.910222	0.0335174	6	152282058	F	II	ESR1	Body	opensea	Body-opensea		rs182556927;rs148554583;rs187170003	0;1;30
cg18206764	-0.0747582	0.880238	-1.98492	0.0587218	0.292044	-5.12651	0.922103	0.847345	-0.0747582	6	152283837	R	II	ESR1	Body	opensea	Body-opensea		rs577312155;rs140746902;rs529363932	18;2;1
cg21017124	0.00385595	0.960393	0.659945	0.515586	0.769213	-6.78702	0.958234	0.96209	0.00385595	6	152320157	R	II	ESR1	Body	opensea	Body-opensea		rs184156484;rs551795847	25;2
cg00975240	0.0580934	0.676666	1.00971	0.322729	0.632102	-6.49422	0.644133	0.702227	0.0580934	6	152370564	F	II	ESR1	Body	opensea	Body-opensea		rs560065584;rs528861802	18;37
cg04525653	-0.00143625	0.908355	-0.0438228	0.965409	0.987816	-7.00903	0.90916	0.907724	-0.00143625	6	152375589	R	II	ESR1	Body	opensea	Body-opensea
cg01901499	0.0301119	0.95304	1.08559	0.288467	0.602803	-6.41569	0.936178	0.96629	0.0301119	6	152376804	R	II	ESR1	Body	opensea	Body-opensea		rs537515494;rs557469331	41;2
cg12209876	-0.00119311	0.972535	-0.287322	0.776337	0.910552	-6.96744	0.973204	0.972011	-0.00119311	6	152381560	R	II	ESR1	Body	opensea	Body-opensea
cg25490334	-0.253597	0.661275	-3.70949	0.00109693	0.0256557	-1.40397	0.803289	0.549692	-0.253597	6	152387590	F	II	ESR1	Body	opensea	Body-opensea		rs571636704;rs181937516	0;22
cg08157080	0.0890081	0.840835	2.12665	0.0439514	0.251545	-4.87096	0.790991	0.879999	0.0890081	6	152406734	F	II	ESR1	Body	opensea	Body-opensea		rs552485574;rs559199556;rs143103301	28;38;39
cg18509675	-0.0350855	0.925386	-1.08267	0.289736	0.603959	-6.41881	0.945034	0.909949	-0.0350855	6	152411260	F	II	ESR1	Body	opensea	Body-opensea		rs9341045;rs3778095	1;44
cg24170716	0.0499065	0.936263	1.62107	0.118096	0.407491	-5.72218	0.908315	0.958222	0.0499065	6	152411971	R	II	ESR1	Body	opensea	Body-opensea		rs571745529;rs540603597;rs147041280	21;20;1
cg02901967	0.0166226	0.939548	0.599051	0.554764	0.793583	-6.82598	0.930239	0.946862	0.0166226	6	152412862	F	II	ESR1	Body	opensea	Body-opensea		rs542894746;rs550086778;rs2474148	0;11;42
cg13889536	-0.00654851	0.933272	-0.801056	0.430975	0.713092	-6.68285	0.936939	0.93039	-0.00654851	6	152417832	F	II	ESR1	Body	opensea	Body-opensea		rs78236382	1
cg02404255	-0.0258426	0.930698	-1.42366	0.167444	0.476286	-6.00504	0.94517	0.919328	-0.0258426	6	152419175	R	II	ESR1	Body	opensea	Body-opensea		rs551884042;rs565461379	37;17
cg03037684	0.021283	0.70286	0.341754	0.735517	0.891358	-6.94982	0.690941	0.712224	0.021283	6	152421333	R	II	ESR1	3'UTR	opensea	3'UTR-opensea		rs33912086;rs550730896;rs570627393	44;29;16
cg12840719	-0.0943879	0.258911	-1.1426	0.264498	0.580994	-6.35331	0.311769	0.217381	-0.0943879	9	21968233	R	II	CDKN2A	Body	shore	Body-shore	chr9:21968358-21968728	rs367953311;rs11515;rs72549205	37;36;11
cg14348664	-0.154908	0.652043	-1.67595	0.106757	0.389	-5.63829	0.738791	0.583883	-0.154908	9	21969437	R	II	CDKN2A	3'UTR	shore	3'UTR-shore	chr9:21970913-21971190	rs374482928	44
cg08686553	-0.00916024	0.0562277	-0.477143	0.637586	0.84125	-6.89294	0.0613575	0.0521972	-0.00916024	9	21971256	F	II	CDKN2A	3'UTR	shore	3'UTR-shore	chr9:21970913-21971190	rs532110067;rs551871163;rs565411704	25;28;33
cg16606671	0.0100505	0.0611618	0.613069	0.545609	0.788075	-6.81733	0.0555335	0.065584	0.0100505	9	21971430	R	II	CDKN2A	3'UTR	shore	3'UTR-shore	chr9:21970913-21971190	rs548725319;rs138233963	10;2
cg04026675	-0.0850716	0.139521	-1.97354	0.0600793	0.295358	-5.14648	0.187161	0.102089	-0.0850716	9	21974514	F	II	CDKN2A	1stExon	shore	1stExon-shore	chr9:21974578-21975306	rs539257071;rs150447516;rs75256133	5;10;11
cg13601799	0.00140848	0.0785596	0.142013	0.888258	0.95835	-6.99961	0.0777709	0.0791794	0.00140848	9	21974704	F	I	CDKN2A	1stExon	island	1stExon-island	chr9:21974578-21975306	rs540871544	36
cg18153401	-0.00101033	0.0195095	-0.324047	0.748715	0.897557	-6.95588	0.0200753	0.0190649	-0.00101033	9	21974871	F	I	CDKN2A	1stExon	island	1stExon-island	chr9:21974578-21975306	rs565075759	31
cg07042902	0.00500672	0.0251881	1.33906	0.193122	0.507474	-6.11681	0.0223843	0.027391	0.00500672	9	21974943	F	I	CDKN2A	1stExon	island	1stExon-island	chr9:21974578-21975306
cg00407600	-0.000583731	0.0150891	-0.255461	0.800549	0.921256	-6.97635	0.015416	0.0148323	-0.000583731	9	21975014	R	II	CDKN2A	1stExon	island	1stExon-island	chr9:21974578-21975306	rs145660371	10
cg26269171	-0.00507874	0.0455024	-1.53664	0.137488	0.436298	-5.84683	0.0483465	0.0432677	-0.00507874	9	21975023	R	I	CDKN2A	1stExon	island	1stExon-island	chr9:21974578-21975306	rs145660371;rs3814960	19;8
cg10991751	0.00506364	0.0247487	1.64972	0.112057	0.397975	-5.67866	0.0219131	0.0269767	0.00506364	9	21975084	R	II	CDKN2A	1stExon	island	1stExon-island	chr9:21974578-21975306	rs566533797;rs535603939	23;13
cg16468520	0.00170437	0.0187596	0.5598	0.580815	0.809023	-6.84916	0.0178052	0.0195095	0.00170437	9	21975243	F	I	CDKN2A	TSS1500	island	TSS1500-island	chr9:21974578-21975306
cg11075751	-0.00984545	0.0238286	-1.31159	0.202095	0.517719	-6.15185	0.0293421	0.0194966	-0.00984545	9	21975303	F	II	CDKN2A	TSS1500	island	TSS1500-island	chr9:21974578-21975306	rs533633013;rs36228834;rs574171342;rs543156773	9;16;21;35
cg02008397	-0.00230849	0.0103094	-0.798804	0.432255	0.713953	-6.68466	0.0116021	0.00929364	-0.00230849	9	21975305	F	II	CDKN2A	TSS1500	island	TSS1500-island	chr9:21974578-21975306	rs533633013;rs36228834;rs574171342;rs543156773;rs556586436	7;14;19;33;50
cg06955353	-0.0205742	0.0292136	-2.18676	0.0387642	0.235795	-4.75896	0.0407352	0.020161	-0.0205742	9	21975495	F	II	CDKN2A	TSS1500	shore	TSS1500-shore	chr9:21974578-21975306
cg01694391	-0.0554172	0.0631421	-1.61913	0.118515	0.408155	-5.7251	0.0941757	0.0387585	-0.0554172	9	21975497	F	II	CDKN2A	TSS1500	shore	TSS1500-shore	chr9:21974578-21975306
cg25339269	-0.0702866	0.0927931	-1.46666	0.155477	0.460899	-5.94601	0.132154	0.061867	-0.0702866	9	21975622	F	II	CDKN2A	TSS1500	shore	TSS1500-shore	chr9:21974578-21975306
cg10458809	-0.00898828	0.184007	-0.11944	0.905923	0.965395	-7.00265	0.189041	0.180053	-0.00898828	9	21975898	R	II	CDKN2A	TSS1500	shore	TSS1500-shore	chr9:21974578-21975306	rs183120267;rs567311474;rs536485008	47;46;16
cg09695126	0.045498	0.599537	0.522558	0.606083	0.823789	-6.86973	0.574058	0.619556	0.045498	9	21976040	R	II	CDKN2A	TSS1500	shore	TSS1500-shore	chr9:21974578-21975306
cg27048359	-0.0132028	0.944643	-0.870659	0.392584	0.685638	-6.62445	0.952036	0.938833	-0.0132028	9	21984590	F	II	CDKN2A	Body	opensea	Body-opensea		rs192403417;rs75973746	1;8
cg00550721	-0.0189207	0.902072	-0.890442	0.382087	0.678006	-6.60701	0.912668	0.893747	-0.0189207	9	21986062	F	II	CDKN2A	Body	shelf	Body-shelf	chr9:21989773-21990108	rs558471178;rs192391834	33;43
cg26349275	-0.0630422	0.858348	-1.17165	0.252862	0.569935	-6.32043	0.893651	0.830609	-0.0630422	9	21990277	F	II	CDKN2A	Body	shore	Body-shore	chr9:21989773-21990108	rs184432571;rs529198545	40;46
cg13109095	-0.0561134	0.926816	-1.32233	0.19855	0.513621	-6.13823	0.958239	0.902126	-0.0561134	9	21991666	F	II	CDKN2A	Body	shore	Body-shore	chr9:21989773-21990108	rs566218024;rs3731195;rs535131582	28;29;32
cg03079681	-0.00343417	0.027393	-0.884562	0.385188	0.680315	-6.61223	0.0293161	0.0258819	-0.00343417	9	21994223	F	I	CDKN2A	1stExon	island	1stExon-island	chr9:21994101-21995910	rs528789830	16
cg07562918	-0.00430664	0.0635965	-0.83734	0.41068	0.698736	-6.65298	0.0660082	0.0617016	-0.00430664	9	21994435	R	II	CDKN2A	1stExon	island	1stExon-island	chr9:21994101-21995910	rs561942696	9
cg26673943	0.00301874	0.0134012	0.943129	0.355033	0.657562	-6.5588	0.0117107	0.0147294	0.00301874	9	21994965	F	II	CDKN2A	TSS1500	island	TSS1500-island	chr9:21994101-21995910
cg00587003	-6.35e-05	0.0149497	-0.0214574	0.983059	0.994125	-7.00979	0.0149852	0.0149218	-6.35e-05	9	21995238	F	II	CDKN2A	TSS1500	island	TSS1500-island	chr9:21994101-21995910	rs562374859;rs530846411;rs544572683;rs189042431;rs533242911	0;2;37;39;40
cg05303981	0.00133994	0.0536467	0.387609	0.701729	0.874599	-6.93264	0.0528964	0.0542363	0.00133994	9	21995305	R	II	CDKN2A	TSS1500	island	TSS1500-island	chr9:21994101-21995910	rs544572683;rs189042431;rs533242911	32;30;29
cg21004841	0.000786027	0.0507935	0.104611	0.917556	0.969972	-7.00437	0.0503533	0.0511394	0.000786027	9	21995327	R	I	CDKN2A	TSS1500	island	TSS1500-island	chr9:21994101-21995910	rs533242911	51
cg14283649	-0.0310472	0.909131	-1.36264	0.185674	0.49872	-6.08625	0.926518	0.895471	-0.0310472	9	36843876	R	II	PAX5	Body	opensea	Body-opensea		rs4880018;rs539708763;rs556848425	34;7;5
cg07378893	-0.00457415	0.973321	-1.27323	0.215156	0.531647	-6.19971	0.975883	0.971308	-0.00457415	9	36850645	F	II	PAX5	Body	opensea	Body-opensea		rs148803446	49
cg08111360	0.00406462	0.967411	0.734545	0.469748	0.739736	-6.73434	0.965135	0.9692	0.00406462	9	36851295	R	II	PAX5	Body	opensea	Body-opensea		rs370898534;rs529586907	19;18
cg09863596	-0.0293733	0.871579	-1.02527	0.31548	0.625979	-6.47854	0.888028	0.858655	-0.0293733	9	36853673	R	II	PAX5	Body	opensea	Body-opensea		rs538886384;rs558735902;rs144322251	31;21;2
cg03273872	-0.0200113	0.89685	-0.94267	0.355263	0.657737	-6.55924	0.908056	0.888045	-0.0200113	9	36855131	F	II	PAX5	Body	opensea	Body-opensea		rs138580715	0
cg09737661	-0.00412146	0.904413	-0.170961	0.86569	0.94929	-6.99493	0.906721	0.9026	-0.00412146	9	36855554	R	II	PAX5	Body	opensea	Body-opensea		rs535597888	6
cg13690812	-0.0343997	0.525908	-0.566257	0.576487	0.80645	-6.84545	0.545172	0.510772	-0.0343997	9	36855636	R	II	PAX5	Body	opensea	Body-opensea		rs138489134;rs76577157;rs141990508	45;22;1
cg04503281	0.00159855	0.94413	0.235258	0.816009	0.928186	-6.98146	0.943235	0.944833	0.00159855	9	36856405	F	II	PAX5	Body	opensea	Body-opensea
cg07716113	-0.0274288	0.894263	-0.678717	0.503824	0.76178	-6.77427	0.909623	0.882194	-0.0274288	9	36857883	F	II	PAX5	Body	opensea	Body-opensea		rs73648138	0
cg20430779	-0.00595423	0.872616	-0.57134	0.573093	0.804473	-6.8425	0.875951	0.869997	-0.00595423	9	36858952	R	II	PAX5	Body	opensea	Body-opensea		rs192760200;rs562449566	23;8
cg14535614	-0.0031416	0.928091	-0.236359	0.815164	0.92785	-6.98119	0.92985	0.926708	-0.0031416	9	36861271	R	II	PAX5	Body	opensea	Body-opensea		rs183738501;rs73648147;rs536594757	40;22;21
cg06272555	-0.0956962	0.231923	-1.51722	0.142302	0.443041	-5.87474	0.285513	0.189817	-0.0956962	9	36862435	F	II	PAX5	Body	opensea	Body-opensea		rs542569566	8
cg04954410	0.00300157	0.952071	0.389908	0.700051	0.873718	-6.93172	0.95039	0.953391	0.00300157	9	36867588	F	II	PAX5	Body	opensea	Body-opensea		rs374784419	1
cg19381899	-0.0637476	0.847403	-2.22699	0.0356077	0.225362	-4.68283	0.883102	0.819354	-0.0637476	9	36874057	R	II	PAX5	Body	opensea	Body-opensea
cg27057201	0.00160475	0.877042	0.177043	0.860964	0.947436	-6.99384	0.876144	0.877748	0.00160475	9	36874829	R	II	PAX5	Body	opensea	Body-opensea		rs180768125	34
cg04918364	-0.0474389	0.885708	-1.51283	0.143408	0.444552	-5.881	0.912273	0.864834	-0.0474389	9	36875592	F	II	PAX5	Body	opensea	Body-opensea		rs74757610;rs562044301;rs374467713	0;9;18
cg14099718	-0.00484769	0.899364	-0.248654	0.805749	0.923652	-6.97812	0.902079	0.897231	-0.00484769	9	36879449	R	II	PAX5	Body	shelf	Body-shelf	chr9:36881950-36882211	rs558855284;rs186366601;rs537418786	46;42;2
cg13529513	-0.131264	0.808315	-2.19773	0.0378792	0.232934	-4.73829	0.881823	0.750559	-0.131264	9	36880055	R	II	PAX5	Body	shore	Body-shore	chr9:36881950-36882211	rs544843859;rs116776430;rs530069953	51;46;2
cg13727626	-0.00516891	0.940375	-0.671472	0.508345	0.764662	-6.77923	0.943269	0.938101	-0.00516891	9	36881908	R	II	PAX5	Body	shore	Body-shore	chr9:36881950-36882211	rs565797803;rs2277142;rs548040722;rs571144392	46;44;14;1
cg13701768	0.0238863	0.899307	1.57561	0.128234	0.422783	-5.78996	0.885931	0.909817	0.0238863	9	36882152	R	II	PAX5	Body	island	Body-island	chr9:36881950-36882211	rs559470837;rs2277143;rs548002046	27;13;9
cg24361810	-0.0219	0.811615	-0.576977	0.569339	0.802334	-6.8392	0.823879	0.801979	-0.0219	9	36891986	F	II	PAX5	Body	opensea	Body-opensea		rs189557294	21
cg06066240	-0.0724036	0.90001	-2.03362	0.0532129	0.277687	-5.04009	0.940556	0.868152	-0.0724036	9	36896279	F	II	PAX5	Body	opensea	Body-opensea		rs116657740;rs112280673	42;43
cg08526796	-0.0302863	0.259781	-0.587802	0.562167	0.797998	-6.83278	0.276742	0.246455	-0.0302863	9	36901505	R	II	PAX5	Body	opensea	Body-opensea		rs529670704;rs546144173;rs186353467;rs17391944;rs551841762	47;38;37;13;6
cg14519598	-0.0247373	0.936097	-2.07497	0.0489007	0.265762	-4.96556	0.94995	0.925213	-0.0247373	9	36906608	F	II	PAX5	Body	opensea	Body-opensea		rs7039962;rs558405640	0;35
cg10193836	-0.0540669	0.66485	-0.917059	0.368255	0.667654	-6.58298	0.695127	0.64106	-0.0540669	9	36912714	F	II	PAX5	Body	opensea	Body-opensea		rs542961934;rs559559193	0;2
cg07764022	0.012509	0.867047	0.253899	0.80174	0.921848	-6.97676	0.860042	0.872551	0.012509	9	36913922	R	II	PAX5	Body	opensea	Body-opensea		rs189547142;rs182322504	43;35
cg08748127	-0.144329	0.450795	-1.7602	0.0911422	0.361622	-5.50525	0.531619	0.38729	-0.144329	9	36913951	R	II	PAX5	Body	opensea	Body-opensea		rs4880034;rs539934723;rs74307355;rs78625005;rs552061247	28;19;17;14;2
cg07105962	-0.0134162	0.781927	-0.220244	0.827548	0.933125	-6.98498	0.78944	0.776024	-0.0134162	9	36923549	F	II	PAX5	Body	opensea	Body-opensea
cg14442730	-0.00122474	0.909974	-0.027639	0.978179	0.992342	-7.00963	0.91066	0.909435	-0.00122474	9	36928184	R	II	PAX5	Body	opensea	Body-opensea
cg09213759	0.0504725	0.879425	0.867429	0.394316	0.686913	-6.62726	0.851161	0.901633	0.0504725	9	36929431	F	II	PAX5	Body	opensea	Body-opensea		rs533849711;rs553624604	1;20
cg02126968	-0.0863168	0.824712	-1.59401	0.124048	0.416697	-5.76272	0.873049	0.786732	-0.0863168	9	36934041	R	II	PAX5	Body	opensea	Body-opensea		rs564679280;rs56084540	47;41
cg14498946	-0.00593938	0.926639	-0.423233	0.675902	0.861362	-6.91781	0.929965	0.924026	-0.00593938	9	36935652	F	II	PAX5	Body	opensea	Body-opensea		rs557700524;rs151121500;rs560720055	0;28;51
cg14478307	-0.0163522	0.956472	-1.25341	0.222155	0.538825	-6.22396	0.965629	0.949277	-0.0163522	9	36937149	F	II	PAX5	Body	opensea	Body-opensea		rs114586141	0
cg13959831	0.151185	0.459722	3.28316	0.00314407	0.0522793	-2.41898	0.375058	0.526243	0.151185	9	36938341	R	II	PAX5	Body	opensea	Body-opensea		rs185407930;rs144864667	19;2
cg11998388	0.015603	0.74604	0.359381	0.72246	0.885024	-6.94347	0.737302	0.752905	0.015603	9	36939317	R	II	PAX5	Body	opensea	Body-opensea		rs10118858;rs111618073;rs542016753	27;2;1
cg08132344	-0.0672273	0.594064	-1.14911	0.261858	0.578528	-6.34601	0.631712	0.564484	-0.0672273	9	36942095	R	II	PAX5	Body	opensea	Body-opensea
cg03364442	-0.00190834	0.938687	-0.157855	0.875894	0.953537	-6.99715	0.939756	0.937848	-0.00190834	9	36943421	R	II	PAX5	Body	opensea	Body-opensea		rs552167745;rs148029078;rs7853360	51;28;27
cg04569537	-0.000764899	0.97945	-0.174931	0.862605	0.948117	-6.99422	0.979878	0.979113	-0.000764899	9	36946712	F	II	PAX5	Body	opensea	Body-opensea		rs150690204;rs574097266;rs535156994	1;16;45
cg02906335	-0.0825232	0.633066	-1.31006	0.202603	0.518288	-6.15378	0.679279	0.596756	-0.0825232	9	36948026	F	II	PAX5	Body	opensea	Body-opensea		rs552256810	0
cg24975610	-0.00058321	0.935419	-0.0238401	0.981178	0.993449	-7.00973	0.935746	0.935163	-0.00058321	9	36949590	R	II	PAX5	Body	opensea	Body-opensea		rs540410970	2
cg05516817	-0.0018297	0.930916	-0.0652396	0.948525	0.981678	-7.00782	0.931941	0.930111	-0.0018297	9	36958157	R	II	PAX5	Body	opensea	Body-opensea		rs111493737;rs573056782;rs544698760;rs564860209;rs113723263;rs10973141	41;34;32;23;8;1
cg07793395	-0.00634802	0.9587	-0.65099	0.521251	0.772776	-6.79298	0.962255	0.955907	-0.00634802	9	36962759	F	II	PAX5	Body	opensea	Body-opensea		rs559202220	35
cg01375009	-0.0299279	0.868971	-0.876791	0.389311	0.683271	-6.61908	0.88573	0.855802	-0.0299279	9	36966765	F	II	PAX5	Body	opensea	Body-opensea		rs575051854;rs533945481	0;29
cg05697028	0.0139378	0.911973	0.742475	0.465021	0.736406	-6.72843	0.904168	0.918105	0.0139378	9	36968169	F	II	PAX5	Body	opensea	Body-opensea		rs543026061	4
cg23917608	0.0290114	0.128288	0.592991	0.558746	0.795994	-6.82966	0.112042	0.141053	0.0290114	9	36970136	F	II	PAX5	Body	opensea	Body-opensea		rs190650061;rs529870260;rs546772333;rs560468341	0;1;7;19
cg06751742	-0.0406455	0.820522	-1.22796	0.231394	0.54858	-6.25461	0.843284	0.802638	-0.0406455	9	36984228	R	II	PAX5	Body	shore	Body-shore	chr9:36985986-36986924
cg03261800	-0.0831045	0.421971	-1.35632	0.187649	0.501067	-6.09449	0.468509	0.385405	-0.0831045	9	36985761	F	II	PAX5	Body	shore	Body-shore	chr9:36985986-36986924	rs200266193	9
cg06671450	-0.033698	0.0795709	-2.36751	0.0263302	0.19136	-4.40998	0.0984417	0.0647438	-0.033698	9	36985987	R	II	PAX5	Body	island	Body-island	chr9:36985986-36986924
cg14317609	-0.0455194	0.0782073	-3.16074	0.00423001	0.0634172	-2.70232	0.103698	0.0581788	-0.0455194	9	36986006	F	I	PAX5	Body	island	Body-island	chr9:36985986-36986924	rs2277144	7
cg14344261	-0.00382867	0.0219956	-1.06744	0.296415	0.609758	-6.43494	0.0241397	0.020311	-0.00382867	9	36986380	F	I	PAX5	Body	island	Body-island	chr9:36985986-36986924	rs532065152	22
cg13910860	-0.00214885	0.0242344	-0.622656	0.539395	0.784066	-6.81131	0.0254378	0.0232889	-0.00214885	9	36986407	F	II	PAX5	Body	island	Body-island	chr9:36985986-36986924	rs551603130;rs375760913	33;36
cg06394247	-0.0230282	0.0903999	-1.45129	0.159673	0.466385	-5.96727	0.103296	0.0802675	-0.0230282	9	36986788	F	II	PAX5	Body	island	Body-island	chr9:36985986-36986924	rs544513193	18
cg05728973	-0.0367028	0.947844	-3.56977	0.00155347	0.0325983	-1.74082	0.968398	0.931695	-0.0367028	9	36987377	F	II	PAX5	Body	shore	Body-shore	chr9:36985986-36986924
cg25583848	-0.0632176	0.500618	-1.06633	0.296905	0.610129	-6.43611	0.536019	0.472802	-0.0632176	9	36993121	F	II	PAX5	Body	opensea	Body-opensea		rs571617621	29
cg11360963	0.131363	0.828936	4.51925	0.000141659	0.00604848	0.598262	0.755373	0.886736	0.131363	9	36994340	F	II	PAX5	Body	opensea	Body-opensea		rs529232495;rs543112433	30;33
cg03096548	-3.15e-05	0.959445	-0.00659516	0.994792	0.998266	-7.01	0.959463	0.959431	-3.15e-05	9	36997796	F	II	PAX5	Body	opensea	Body-opensea		rs150542204;rs569904132	0;32
cg13695362	0.000825472	0.956509	0.14129	0.888823	0.958579	-6.99971	0.956047	0.956872	0.000825472	9	36999934	F	II	PAX5	Body	shelf	Body-shelf	chr9:37002489-37002957	rs186391597	12
cg00318543	0.00850352	0.950026	0.531615	0.599889	0.820077	-6.86485	0.945264	0.953767	0.00850352	9	37001111	F	II	PAX5	Body	shore	Body-shore	chr9:37002489-37002957	rs554141824	19
cg10815316	-0.163542	0.82643	-2.70162	0.0124735	0.124404	-3.72187	0.918013	0.754472	-0.163542	9	37001638	F	II	PAX5	Body	shore	Body-shore	chr9:37002489-37002957	rs200460009;rs577778678	2;16
cg03081635	-0.100083	0.34543	-2.50132	0.0196132	0.162092	-4.14069	0.401476	0.301394	-0.100083	9	37002335	F	II	PAX5	Body	shore	Body-shore	chr9:37002489-37002957	rs535575246;rs555405524;rs572487324	5;15;40
cg20815683	-0.0811451	0.362621	-1.3863	0.178426	0.489894	-6.05511	0.408063	0.326917	-0.0811451	9	37002510	R	I	PAX5	Body	island	Body-island	chr9:37002489-37002957	rs188164406	13
cg00715929	-0.228171	0.404205	-3.42707	0.00221036	0.0414098	-2.08083	0.531981	0.303809	-0.228171	9	37002528	R	I	PAX5	Body	island	Body-island	chr9:37002489-37002957	rs188164406	31
cg13482308	-0.210842	0.239925	-2.8831	0.00818889	0.0963168	-3.3279	0.357997	0.147155	-0.210842	9	37002685	R	I	PAX5	Body	island	Body-island	chr9:37002489-37002957	rs570985047	16
cg18464558	-0.132468	0.244702	-2.35888	0.0268291	0.193428	-4.42704	0.318884	0.186416	-0.132468	9	37002911	R	I	PAX5	Body	island	Body-island	chr9:37002489-37002957
cg07291719	-0.018351	0.910335	-1.01752	0.319078	0.628987	-6.48638	0.920611	0.90226	-0.018351	9	37004134	R	II	PAX5	Body	shore	Body-shore	chr9:37002489-37002957	rs55882407;rs528451445;rs551466310;rs185577105;rs149847851	42;21;4;2;1
cg13751548	-0.0304915	0.910512	-1.2538	0.222016	0.538675	-6.22349	0.927587	0.897096	-0.0304915	9	37005935	F	II	PAX5	Body	shelf	Body-shelf	chr9:37002489-37002957	rs545732183	36
cg03298495	-0.125493	0.765623	-2.10437	0.0460272	0.257757	-4.91194	0.835899	0.710406	-0.125493	9	37006990	R	II	PAX5	Body	opensea	Body-opensea		rs562303869	1
cg13394473	-0.00125606	0.967258	-0.269523	0.789836	0.916536	-6.97254	0.967961	0.966705	-0.00125606	9	37007515	F	II	PAX5	Body	opensea	Body-opensea		rs74670895;rs575800993;rs77593611	13;15;21
cg20700647	-0.0401756	0.896531	-1.37269	0.182567	0.494932	-6.07308	0.919029	0.878854	-0.0401756	9	37010223	R	II	PAX5	Body	opensea	Body-opensea		rs529318534	2
cg26454672	-0.0436175	0.692811	-0.565385	0.577071	0.806781	-6.84595	0.717237	0.673619	-0.0436175	9	37011472	F	II	PAX5	Body	opensea	Body-opensea		rs944066;rs545398619;rs565426966	7;13;29
cg01177580	-0.0714197	0.688308	-0.927804	0.362766	0.663396	-6.57309	0.728303	0.656883	-0.0714197	9	37011598	F	II	PAX5	Body	opensea	Body-opensea		rs144358127;rs188339597	0;1
cg10769767	-0.00645934	0.931372	-0.486369	0.631126	0.837744	-6.8884	0.934989	0.92853	-0.00645934	9	37024153	F	II	PAX5	Body	shore	Body-shore	chr9:37025492-37025795
cg07990736	0.0254164	0.074142	0.709217	0.485038	0.749637	-6.75283	0.0599088	0.0853253	0.0254164	9	37026418	R	II	PAX5	Body	island	Body-island	chr9:37026222-37028014	rs568459292;rs534035394	5;4
cg14267095	0.0138036	0.0784056	0.934259	0.359495	0.660881	-6.5671	0.0706756	0.0844792	0.0138036	9	37026445	R	I	PAX5	Body	island	Body-island	chr9:37026222-37028014	rs568459292;rs534035394;rs553646524	32;31;7
cg02034102	-0.020801	0.0452603	-1.4351	0.164191	0.472254	-5.98948	0.0569089	0.0361079	-0.020801	9	37026739	R	II	PAX5	Body	island	Body-island	chr9:37026222-37028014	rs548168107;rs145204247;rs527738322;rs547584355	39;30;11;10
cg23916167	0.00248102	0.0288524	0.748627	0.461371	0.73406	-6.7238	0.027463	0.029944	0.00248102	9	37027267	F	II	PAX5	Body	island	Body-island	chr9:37026222-37028014	rs534592785;rs557617078	16;22
cg14306956	-0.00657249	0.0720431	-0.755311	0.457427	0.731431	-6.71872	0.0757237	0.0691512	-0.00657249	9	37027384	F	I	PAX5	Body	island	Body-island	chr9:37026222-37028014	rs573490387;rs556293485;rs576351659	3;8;37
cg14585700	-0.0042868	0.0214699	-1.52892	0.139385	0.439064	-5.85796	0.0238705	0.0195837	-0.0042868	9	37027605	R	I	PAX5	Body	island	Body-island	chr9:37026222-37028014	rs564430913;rs3013738;rs550020553;rs550059461	28;24;21;4
cg11283700	0.00135851	0.0180574	0.603382	0.551927	0.791945	-6.82333	0.0172966	0.0186551	0.00135851	9	37027815	F	II	PAX5	Body	island	Body-island	chr9:37026222-37028014	rs185981995;rs151156114;rs555827189	2;37;42
cg02152475	-0.0581611	0.105464	-1.92505	0.0661805	0.309924	-5.23069	0.138035	0.0798735	-0.0581611	9	37029364	R	II	PAX5	Body	shore	Body-shore	chr9:37029932-37030295	rs574072379	22
cg13774019	-0.0791925	0.0800751	-1.15392	0.259917	0.576744	-6.34059	0.124423	0.0452304	-0.0791925	9	37029805	R	II	PAX5	Body	shore	Body-shore	chr9:37029932-37030295
cg18928153	0.0332761	0.12029	1.28519	0.211017	0.527254	-6.18493	0.101655	0.134932	0.0332761	9	37030203	F	II	PAX5	Body	island	Body-island	chr9:37029932-37030295	rs187218979	14
cg14094646	0.004068	0.218469	0.0979247	0.922807	0.971861	-7.00507	0.21619	0.220258	0.004068	9	37030262	F	I	PAX5	Body	island	Body-island	chr9:37029932-37030295	rs532200973;rs61729568	35;37
cg13675835	0.0648497	0.191771	0.935413	0.358912	0.660465	-6.56603	0.155456	0.220305	0.0648497	9	37030825	R	II	PAX5	Body	shore	Body-shore	chr9:37029932-37030295	rs531167747	50
cg18889595	0.117291	0.381864	1.82527	0.0804586	0.340869	-5.39908	0.316181	0.433472	0.117291	9	37032104	F	II	PAX5	5'UTR	shore	5'UTR-shore	chr9:37029932-37030295	rs577076887;rs145289399;rs562509679;rs3739441;rs548423295	8;33;39;42;43
cg06671087	-0.0384931	0.873856	-1.02818	0.31414	0.62491	-6.47558	0.895412	0.856919	-0.0384931	9	37033489	R	II	PAX5	Body	shore	Body-shore	chr9:37034135-37038341	rs555759933;rs572518871	28;13
cg14383078	-0.0642201	0.803224	-1.82568	0.0803941	0.34076	-5.3984	0.839188	0.774968	-0.0642201	9	37033750	R	II	PAX5	Body	shore	Body-shore	chr9:37034135-37038341	rs559387891;rs528118501;rs550923066;rs373111915;rs376871896	32;22;7;2;1
cg06561106	-0.0163757	0.420211	-0.214441	0.832019	0.935072	-6.98629	0.429381	0.413005	-0.0163757	9	37034166	R	II	PAX5	1stExon	island	1stExon-island	chr9:37034135-37038341	rs560811513;rs529500043;rs549263432	37;16;15
cg11551236	-0.0400402	0.160854	-0.797144	0.4332	0.714569	-6.686	0.183277	0.143237	-0.0400402	9	37034177	F	II	PAX5	1stExon	island	1stExon-island	chr9:37034135-37038341	rs566397475;rs535302981;rs552089001;rs571696527;rs537048154;rs557472733	2;15;25;31;37;46
cg00204390	-0.000307499	0.0313562	-0.0402152	0.968255	0.988808	-7.00919	0.0315284	0.0312209	-0.000307499	9	37034213	F	I	PAX5	1stExon	island	1stExon-island	chr9:37034135-37038341	rs537048154;rs557472733;rs574012888;rs149582137;rs552724487	1;10;19;42;51
cg03791373	-0.018755	0.065175	-0.590476	0.560403	0.79694	-6.83117	0.0756778	0.0569228	-0.018755	9	37034233	F	II	PAX5	1stExon	island	1stExon-island	chr9:37034135-37038341	rs149582137;rs552724487;rs147255256	22;31;39
cg02538199	-0.0155089	0.0795702	-0.552165	0.585952	0.811989	-6.85349	0.0882552	0.0727463	-0.0155089	9	37034277	F	II	PAX5	1stExon	island	1stExon-island	chr9:37034135-37038341	rs544928755	36
cg06204376	0.00531552	0.118191	0.118961	0.906298	0.965533	-7.00271	0.115215	0.12053	0.00531552	9	37034583	F	I	PAX5	TSS200	island	TSS200-island	chr9:37034135-37038341	rs117601198;rs7023441	14;34
cg12348385	-0.00207612	0.0802885	-0.0755453	0.940408	0.978628	-7.00707	0.0814511	0.079375	-0.00207612	9	37034645	F	I	PAX5	TSS200	island	TSS200-island	chr9:37034135-37038341	rs3758180	24
cg00464519	-0.0400109	0.103912	-1.10677	0.279388	0.594703	-6.39286	0.126318	0.0863071	-0.0400109	9	37034655	F	II	PAX5	TSS200	island	TSS200-island	chr9:37034135-37038341	rs3758180	14
cg23042700	-0.0165149	0.0670784	-0.350695	0.728884	0.888199	-6.94664	0.0763267	0.0598118	-0.0165149	9	37034662	R	I	PAX5	TSS200	island	TSS200-island	chr9:37034135-37038341	rs7023441;rs530947160	47;28
cg00953480	0.0779862	0.152179	1.19118	0.245253	0.562526	-6.29791	0.108506	0.186492	0.0779862	9	37034933	R	II	PAX5	TSS1500	island	TSS1500-island	chr9:37034135-37038341	rs115331116;rs72735683;rs574359031	24;13;7
cg12278961	-0.0359094	0.242376	-0.449247	0.657292	0.851787	-6.90618	0.262485	0.226576	-0.0359094	9	37035116	F	II	PAX5	TSS1500	island	TSS1500-island	chr9:37034135-37038341	rs550970775;rs191581100	29;41
cg20427438	0.0175053	0.040615	0.820568	0.419985	0.705419	-6.66694	0.030812	0.0483173	0.0175053	9	37035179	F	II	PAX5	TSS1500	island	TSS1500-island	chr9:37034135-37038341	rs546727473;rs566583478	11;38
cg10059959	0.00241939	0.039324	0.11923	0.906088	0.965463	-7.00268	0.0379692	0.0403886	0.00241939	9	37035381	R	II	PAX5	TSS1500	island	TSS1500-island	chr9:37034135-37038341	rs116283142	11
cg04743007	-0.00465443	0.143096	-0.135344	0.893471	0.960582	-7.00056	0.145702	0.141048	-0.00465443	10	89624649	F	II	KLLN	TSS1500	shore	TSS1500-shore	chr10:89621772-89624128	rs145409477;rs568732002	18;32
cg14677612	-0.0109091	0.946961	-0.507735	0.616283	0.829445	-6.87753	0.95307	0.942161	-0.0109091	10	131263962	R	II	MGMT	TSS1500	shore	TSS1500-shore	chr10:131264948-131265710	rs56151324;rs57230175	36;35
cg09993459	-0.00507235	0.957811	-0.691921	0.495641	0.756616	-6.7651	0.960651	0.955579	-0.00507235	10	131264102	R	II	MGMT	TSS1500	shore	TSS1500-shore	chr10:131264948-131265710	rs529731176	1
cg19054785	-0.0059183	0.940839	-1.15364	0.26003	0.576832	-6.3409	0.944153	0.938235	-0.0059183	10	131264145	R	II	MGMT	TSS1500	shore	TSS1500-shore	chr10:131264948-131265710	rs529731176	44
cg09450835	-0.00117647	0.957643	-0.221056	0.826923	0.932856	-6.9848	0.958302	0.957126	-0.00117647	10	131264198	R	II	MGMT	TSS1500	shore	TSS1500-shore	chr10:131264948-131265710	rs546793522;rs143727701	26;2
cg18247239	0.00402457	0.933449	0.549386	0.587827	0.813159	-6.85505	0.931195	0.93522	0.00402457	10	131264264	F	II	MGMT	TSS1500	shore	TSS1500-shore	chr10:131264948-131265710	rs78925343;rs138296485;rs191862563;rs184396230;rs574901314	18;22;32;37;48
cg18642179	0.240529	0.475003	5.55627	1.03e-05	0.000892492	3.19294	0.340307	0.580836	0.240529	10	131264312	F	II	MGMT	TSS1500	shore	TSS1500-shore	chr10:131264948-131265710	rs574901314;rs540335578	0;32
cg00579595	-0.0132404	0.938484	-1.56356	0.13104	0.427152	-5.80768	0.945898	0.932658	-0.0132404	10	131264575	F	II	MGMT	TSS1500	shore	TSS1500-shore	chr10:131264948-131265710	rs145103604;rs1711646;rs546337952	1;6;18
cg16850444	0.012938	0.964977	1.10322	0.280894	0.595976	-6.39671	0.957731	0.970669	0.012938	10	131264597	F	II	MGMT	TSS1500	shore	TSS1500-shore	chr10:131264948-131265710
cg26950715	0.005097	0.878586	0.56856	0.574948	0.805555	-6.84412	0.875731	0.880828	0.005097	10	131264786	F	II	MGMT	TSS1500	shore	TSS1500-shore	chr10:131264948-131265710	rs138920082	13
cg02330106	0.115707	0.621883	1.82468	0.0805495	0.341049	-5.40005	0.557087	0.672794	0.115707	10	131264840	F	II	MGMT	TSS1500	shore	TSS1500-shore	chr10:131264948-131265710	rs577405191;rs60011905	1;7
cg12575438	0.139693	0.805868	2.07984	0.0484138	0.26445	-4.95671	0.72764	0.867333	0.139693	10	131264846	F	II	MGMT	TSS1500	shore	TSS1500-shore	chr10:131264948-131265710	rs60011905	1
cg02022136	-0.0109805	0.0352313	-1.33574	0.194189	0.508724	-6.12108	0.0413804	0.0303999	-0.0109805	10	131265059	F	I	MGMT	TSS1500	island	TSS1500-island	chr10:131264948-131265710	rs551976088;rs79442343	42;43
cg23998405	-0.00194246	0.015063	-0.523147	0.605679	0.823558	-6.86942	0.0161508	0.0142083	-0.00194246	10	131265067	F	I	MGMT	TSS1500	island	TSS1500-island	chr10:131264948-131265710	rs551976088;rs79442343;rs34180180	34;35;45
cg01341123	0.00147222	0.0378946	0.179666	0.858926	0.946591	-6.99336	0.0370701	0.0385423	0.00147222	10	131265071	F	II	MGMT	TSS1500	island	TSS1500-island	chr10:131264948-131265710	rs551976088;rs79442343;rs34180180	30;31;41
cg25946389	-0.0111223	0.0455512	-0.802171	0.430342	0.712673	-6.68195	0.0517797	0.0406574	-0.0111223	10	131265073	F	II	MGMT	TSS1500	island	TSS1500-island	chr10:131264948-131265710	rs551976088;rs79442343;rs34180180	28;29;39
cg00618725	-0.00653995	0.0953122	-0.857212	0.399824	0.690891	-6.63609	0.0989746	0.0924347	-0.00653995	10	131265159	R	I	MGMT	TSS1500	island	TSS1500-island	chr10:131264948-131265710	rs34180180;rs189357135	49;26
cg12434587	0.00501664	0.0138577	1.82339	0.0807507	0.341491	-5.40219	0.0110484	0.016065	0.00501664	10	131265209	R	I	MGMT	TSS1500	island	TSS1500-island	chr10:131264948-131265710	rs568343415;rs533976648;rs112837630;rs570983837;rs539911242	35;25;10;9;8
cg16215402	0.00317033	0.0389122	0.681641	0.502005	0.760627	-6.77226	0.0371368	0.0403071	0.00317033	10	131265405	F	I	MGMT	TSS200	island	TSS200-island	chr10:131264948-131265710
cg18026026	-0.00587888	0.031555	-1.5731	0.128814	0.423641	-5.79366	0.0348472	0.0289683	-0.00587888	10	131265411	F	I	MGMT	TSS200	island	TSS200-island	chr10:131264948-131265710
cg05068430	-0.0023636	0.0208999	-0.617738	0.542578	0.786152	-6.81441	0.0222235	0.0198599	-0.0023636	10	131265416	F	I	MGMT	TSS200	island	TSS200-island	chr10:131264948-131265710
cg19706602	-0.00236558	0.0654373	-0.320616	0.751282	0.898838	-6.95702	0.066762	0.0643964	-0.00236558	10	131265435	F	I	MGMT	TSS200	island	TSS200-island	chr10:131264948-131265710	rs561866278	37
cg02802904	0.000390797	0.0099655	0.155792	0.877502	0.954131	-6.99749	0.00974665	0.0101374	0.000390797	10	131265470	F	I	MGMT	1stExon	island	1stExon-island	chr10:131264948-131265710	rs561866278;rs527559815	2;31
cg12981137	0.00114073	0.008011	0.43173	0.6698	0.858303	-6.91409	0.00737219	0.00851292	0.00114073	10	131265575	R	I	MGMT	Body	island	Body-island	chr10:131264948-131265710	rs547832288;rs16906252	49;32
cg26201213	0.248244	0.398568	3.76563	0.00095317	0.0233113	-1.26763	0.259552	0.507796	0.248244	10	131265796	R	II	MGMT	Body	shore	Body-shore	chr10:131264948-131265710	rs534953415;rs553364161	26;8
cg18811130	-0.0156531	0.898567	-0.921625	0.365916	0.665848	-6.57879	0.907333	0.89168	-0.0156531	10	131268886	F	I	MGMT	Body	shelf	Body-shelf	chr10:131264948-131265710	rs1711651;rs536553018;rs546539244;rs117026218	7;36;39;41
cg24295609	-0.0775176	0.909151	-1.8753	0.0729953	0.325492	-5.31547	0.952561	0.875043	-0.0775176	10	131272536	R	II	MGMT	Body	opensea	Body-opensea		rs1711663;rs536905589;rs557325330	47;38;24
cg17631971	-0.0160628	0.929826	-0.96926	0.342103	0.647545	-6.53394	0.938821	0.922758	-0.0160628	10	131281248	R	II	MGMT	Body	opensea	Body-opensea		rs538241534;rs147967434;rs574966889	32;22;2
cg09534686	-0.177974	0.802346	-3.01856	0.00594649	0.0789905	-3.02586	0.902011	0.724037	-0.177974	10	131289319	F	II	MGMT	Body	opensea	Body-opensea		rs146491166;rs564418883	0;49
cg02634492	0.00326334	0.923565	0.270365	0.789196	0.916269	-6.97231	0.921738	0.925001	0.00326334	10	131293370	R	II	MGMT	Body	opensea	Body-opensea		rs567115406;rs370181681	34;2
cg16765434	-0.0199753	0.954605	-1.61089	0.120307	0.41085	-5.73749	0.965791	0.945816	-0.0199753	10	131296946	R	II	MGMT	Body	opensea	Body-opensea		rs534828863;rs551565130;rs138472221;rs143017675	39;34;13;1
cg14872626	-0.0130517	0.943835	-0.93956	0.356824	0.658904	-6.56215	0.951144	0.938092	-0.0130517	10	131299300	F	II	MGMT	Body	opensea	Body-opensea		rs74160207;rs7098210	18;20
cg02533285	-0.0218889	0.951921	-2.76902	0.0106807	0.113346	-3.57707	0.964179	0.94229	-0.0218889	10	131299974	R	II	MGMT	Body	opensea	Body-opensea		rs34288617	43
cg25394042	-0.0369423	0.927942	-2.38459	0.0253681	0.187532	-4.3761	0.94863	0.911687	-0.0369423	10	131304833	R	II	MGMT	Body	opensea	Body-opensea		rs536188738	1
cg06453909	-0.0321607	0.920333	-0.996606	0.328919	0.637165	-6.50725	0.938343	0.906183	-0.0321607	10	131316197	R	II	MGMT	Body	opensea	Body-opensea		rs550214409	51
cg05596517	-0.0199698	0.894931	-1.72455	0.0974938	0.372911	-5.56216	0.906114	0.886144	-0.0199698	10	131320214	R	I	MGMT	Body	opensea	Body-opensea		rs564722739;rs578074546	7;2
cg13007824	0.023728	0.949209	1.12649	0.271119	0.587191	-6.37123	0.935922	0.95965	0.023728	10	131320762	F	II	MGMT	Body	opensea	Body-opensea		rs542918346;rs561746715	4;14
cg24580056	0.00495659	0.972679	0.45173	0.655528	0.850944	-6.90503	0.969904	0.97486	0.00495659	10	131321587	R	II	MGMT	Body	opensea	Body-opensea		rs140362099	47
cg17083390	-0.0132181	0.972045	-3.06315	0.0053467	0.0738459	-2.92508	0.979447	0.966229	-0.0132181	10	131322644	R	II	MGMT	Body	opensea	Body-opensea		rs530156226	23
cg23004031	0.168891	0.779232	3.10632	0.00482169	0.0690823	-2.82692	0.684653	0.853544	0.168891	10	131323903	R	I	MGMT	Body	opensea	Body-opensea		rs35511152;rs574709128;rs58315061	45;40;18
cg07828472	0.0552968	0.426335	0.746445	0.462664	0.73493	-6.72544	0.395369	0.450665	0.0552968	10	131323986	R	II	MGMT	Body	opensea	Body-opensea		rs576781321;rs545901916;rs531919421;rs562684364	48;30;27;13
cg13171643	-0.0158382	0.927324	-0.941608	0.355795	0.65816	-6.56023	0.936194	0.920355	-0.0158382	10	131324189	R	II	MGMT	Body	opensea	Body-opensea		rs552199182;rs569001865;rs537526666;rs548379655;rs551504595	14;13;12;2;1
cg06831408	8.04e-05	0.961367	0.0113607	0.99103	0.996982	-7.00996	0.961322	0.961402	8.04e-05	10	131326938	R	II	MGMT	Body	opensea	Body-opensea		rs190621208;rs2027136;rs182291814;rs184736158;rs372668883;rs530119383;rs143413547	36;33;19;18;11;10;1
cg23465978	0.121262	0.232686	1.43188	0.165102	0.4734	-5.99387	0.164779	0.286042	0.121262	10	131330293	R	II	MGMT	Body	opensea	Body-opensea		rs571827210;rs540676142	2;1
cg22575127	-0.0126989	0.941315	-1.12584	0.27139	0.587403	-6.37196	0.948427	0.935728	-0.0126989	10	131330739	R	II	MGMT	Body	opensea	Body-opensea		rs563627301;rs115558752	39;2
cg05611777	-0.0237921	0.963561	-1.35408	0.188352	0.501873	-6.0974	0.976884	0.953092	-0.0237921	10	131334690	R	II	MGMT	Body	opensea	Body-opensea		rs201820475;rs116671988;rs2308325	47;41;20
cg11302655	-0.000904894	0.973059	-0.221214	0.826801	0.932795	-6.98476	0.973566	0.972661	-0.000904894	10	131334774	F	II	MGMT	Body	opensea	Body-opensea		rs10734087;rs150088953	15;40
cg09757049	-0.0100586	0.731561	-0.415445	0.681515	0.864247	-6.92116	0.737193	0.727135	-0.0100586	10	131334866	R	I	MGMT	Body	opensea	Body-opensea		rs552104807;rs547634066	22;2
cg16259047	-0.00404608	0.977992	-1.12773	0.270607	0.586738	-6.36987	0.980258	0.976212	-0.00404608	10	131340512	R	II	MGMT	Body	opensea	Body-opensea		rs550417778	15
cg16648911	-0.0231116	0.949988	-2.08977	0.0474352	0.261771	-4.93864	0.96293	0.939819	-0.0231116	10	131340563	R	II	MGMT	Body	opensea	Body-opensea		rs368035592;rs191301677;rs556073445;rs74160221;rs533796046	48;32;27;13;6
cg18594706	-0.0232628	0.953007	-2.15722	0.0412405	0.243438	-4.81427	0.966034	0.942771	-0.0232628	10	131340621	R	II	MGMT	Body	opensea	Body-opensea		rs576552983;rs533177016;rs555825989	50;20;2
cg11309842	-0.0207442	0.868824	-1.86646	0.0742686	0.328215	-5.33037	0.880441	0.859697	-0.0207442	10	131341115	F	I	MGMT	Body	opensea	Body-opensea		rs551422168;rs148730480;rs529326259	1;19;43
cg27112081	-0.0299415	0.885976	-1.49389	0.148264	0.451248	-5.90787	0.902743	0.872802	-0.0299415	10	131342589	F	II	MGMT	Body	opensea	Body-opensea
cg20537325	0.000765575	0.97517	0.116208	0.908457	0.966386	-7.00305	0.974741	0.975507	0.000765575	10	131348421	F	II	MGMT	Body	opensea	Body-opensea		rs537320314;rs550588189	1;27
cg27056559	-0.00194006	0.977285	-0.509941	0.614761	0.828581	-6.87639	0.978371	0.976431	-0.00194006	10	131348484	R	II	MGMT	Body	opensea	Body-opensea		rs550588189	38
cg10036895	-0.0150102	0.958124	-1.74917	0.0930676	0.36512	-5.52295	0.96653	0.95152	-0.0150102	10	131348664	F	II	MGMT	Body	opensea	Body-opensea		rs58863411	49
cg11802424	-0.0617469	0.81513	-2.22464	0.0357855	0.225934	-4.6873	0.849709	0.787962	-0.0617469	10	131350708	F	II	MGMT	Body	opensea	Body-opensea		rs188049310	28
cg24755725	-0.0268645	0.951492	-1.75032	0.0928667	0.364725	-5.52112	0.966536	0.939671	-0.0268645	10	131350939	R	II	MGMT	Body	opensea	Body-opensea		rs533546924;rs550253498;rs570319500;rs531210749	42;41;21;2
cg19806483	-0.0184738	0.958749	-2.73253	0.0116188	0.11923	-3.65571	0.969094	0.95062	-0.0184738	10	131351075	R	II	MGMT	Body	opensea	Body-opensea		rs567831797;rs533676046;rs192673683	18;2;1
cg04473030	-0.0368421	0.946328	-1.53376	0.138194	0.437328	-5.85099	0.966959	0.930117	-0.0368421	10	131354782	R	II	MGMT	Body	opensea	Body-opensea		rs575377283	35
cg00904483	-0.00595938	0.96235	-0.857179	0.399842	0.690901	-6.63612	0.965688	0.959728	-0.00595938	10	131354873	F	II	MGMT	Body	opensea	Body-opensea		rs191702963;rs538430547;rs143377545	22;31;50
cg10333959	-0.00880742	0.968567	-1.34966	0.189745	0.503574	-6.10313	0.9735	0.964692	-0.00880742	10	131354940	F	II	MGMT	Body	opensea	Body-opensea		rs183583773;rs536272637	11;15
cg02381948	-0.0123715	0.970556	-1.48336	0.151022	0.454917	-5.9227	0.977484	0.965113	-0.0123715	10	131355112	R	II	MGMT	Body	opensea	Body-opensea		rs78355185	35
cg24747557	-0.0216958	0.934204	-1.57456	0.128478	0.423094	-5.79152	0.946354	0.924658	-0.0216958	10	131355152	R	II	MGMT	Body	opensea	Body-opensea		rs496298;rs146717205;rs140401371	24;21;14
cg20778669	-0.0106528	0.949183	-0.997635	0.32843	0.636797	-6.50623	0.955149	0.944496	-0.0106528	10	131355217	R	II	MGMT	Body	opensea	Body-opensea		rs575318344	29
cg07453748	0.00464145	0.927575	0.696384	0.492892	0.754723	-6.76196	0.924975	0.929617	0.00464145	10	131355302	R	II	MGMT	Body	opensea	Body-opensea		rs541169323;rs543964613;rs186427455	19;2;1
cg10215460	-0.00436349	0.930774	-0.396559	0.695204	0.871232	-6.92903	0.933218	0.928854	-0.00436349	10	131356400	F	II	MGMT	Body	opensea	Body-opensea		rs576480146;rs542387053;rs193076722	0;16;20
cg26188698	-0.0110816	0.920116	-0.813432	0.423984	0.708295	-6.6728	0.926322	0.91524	-0.0110816	10	131356942	F	I	MGMT	Body	opensea	Body-opensea		rs556491757;rs576549803;rs555020;rs535811098;rs555902153;rs191906989	5;10;13;27;28;32
cg17307615	0.0304684	0.791905	0.639947	0.528282	0.77712	-6.80021	0.774843	0.805311	0.0304684	10	131356960	R	II	MGMT	Body	opensea	Body-opensea		rs556491757;rs576549803;rs555020	15;10;7
cg22939703	0.0131545	0.842941	0.690049	0.496796	0.757388	-6.76641	0.835575	0.848729	0.0131545	10	131357171	R	II	MGMT	Body	opensea	Body-opensea		rs139876891;rs563599047;rs531209604	40;11;5
cg27041381	-0.00311577	0.939701	-0.253633	0.801944	0.921964	-6.97683	0.941446	0.93833	-0.00311577	10	131357203	R	I	MGMT	Body	opensea	Body-opensea		rs563599047;rs531209604;rs74160226;rs143232139;rs184201353;rs547153553	43;37;28;9;4;1
cg02792401	0.0044477	0.957185	0.830955	0.414207	0.701421	-6.65832	0.954694	0.959142	0.0044477	10	131359603	F	II	MGMT	Body	opensea	Body-opensea		rs187377415;rs553402048	16;17
cg02981064	-0.0234119	0.909969	-0.957652	0.347807	0.652016	-6.54506	0.923079	0.899667	-0.0234119	10	131361165	F	II	MGMT	Body	opensea	Body-opensea		rs574649422;rs540286200;rs554164136	0;7;12
cg15381609	-0.00724246	0.964849	-1.07173	0.294524	0.608079	-6.43043	0.968905	0.961663	-0.00724246	10	131361177	F	II	MGMT	Body	opensea	Body-opensea		rs554164136;rs511770	0;47
cg23365905	-0.0446062	0.938251	-1.95032	0.0629363	0.302219	-5.187	0.96323	0.918624	-0.0446062	10	131361236	R	II	MGMT	Body	opensea	Body-opensea		rs511770;rs546359984	14;1
cg06566239	-0.183191	0.680868	-2.63329	0.0145777	0.136481	-3.86675	0.783455	0.600264	-0.183191	10	131361472	F	II	MGMT	Body	opensea	Body-opensea		rs534143531;rs553773106	1;31
cg26976729	-0.0312975	0.911186	-1.28517	0.211023	0.527259	-6.18495	0.928712	0.897415	-0.0312975	10	131361502	R	II	MGMT	Body	opensea	Body-opensea		rs534143531;rs553773106	31;1
cg07448909	-0.0250166	0.910707	-1.32073	0.199074	0.51427	-6.14026	0.924717	0.8997	-0.0250166	10	131361540	R	II	MGMT	Body	opensea	Body-opensea		rs553773106;rs577320361;rs368519667;rs556713969	39;15;10;1
cg24810646	-0.00100518	0.976266	-0.393126	0.697704	0.87251	-6.93042	0.976829	0.975824	-0.00100518	10	131363388	R	I	MGMT	Body	opensea	Body-opensea		rs550796176;rs567826044;rs536588942;rs145694358	42;36;10;9
cg03292473	-0.00794646	0.974541	-1.61911	0.11852	0.408163	-5.72514	0.978991	0.971045	-0.00794646	10	131363453	F	II	MGMT	Body	opensea	Body-opensea		rs148958878	38
cg14263093	-0.0311128	0.941492	-1.33707	0.193763	0.508252	-6.11938	0.958915	0.927802	-0.0311128	10	131365266	R	II	MGMT	Body	opensea	Body-opensea		rs4751101;rs529083595	29;1
cg06070493	-0.00356767	0.985224	-1.07507	0.293054	0.606857	-6.42689	0.987222	0.983654	-0.00356767	10	131365281	R	II	MGMT	Body	opensea	Body-opensea		rs4751101;rs529083595;rs546382845	44;16;5
cg04436810	-0.151948	0.754463	-1.84094	0.0780531	0.336063	-5.37308	0.839554	0.687606	-0.151948	10	131365343	R	II	MGMT	Body	opensea	Body-opensea		rs4751102;rs142800821	36;21
cg25881985	-0.0129626	0.930686	-1.44267	0.162065	0.469506	-5.97912	0.937945	0.924982	-0.0129626	10	131367501	R	II	MGMT	Body	opensea	Body-opensea		rs149011657;rs201544093	23;2
cg18064754	-0.0662387	0.876031	-1.89375	0.0703996	0.319853	-5.28422	0.913124	0.846886	-0.0662387	10	131367541	R	I	MGMT	Body	opensea	Body-opensea		rs201544093;rs564343687;rs533379277;rs549942294;rs570013078;rs535621203	42;35;30;17;10;2
cg04876500	-0.0250106	0.948176	-1.8095	0.0829426	0.345826	-5.42507	0.962182	0.937171	-0.0250106	10	131367623	F	II	MGMT	Body	opensea	Body-opensea		rs555929330;rs575979698	4;31
cg04854917	-0.069835	0.774024	-0.837126	0.410798	0.698815	-6.65316	0.813132	0.743297	-0.069835	10	131378330	R	II	MGMT	Body	opensea	Body-opensea		rs116672341;rs568594165	35;7
cg18502933	-0.101518	0.898502	-2.61935	0.0150458	0.139055	-3.89605	0.955352	0.853834	-0.101518	10	131380610	F	II	MGMT	Body	opensea	Body-opensea		rs570445913;rs149581530;rs144355066;rs569804630	3;5;26;28
cg08883995	-0.0047941	0.937767	-0.491748	0.627374	0.835572	-6.8857	0.940452	0.935658	-0.0047941	10	131389152	R	II	MGMT	Body	opensea	Body-opensea		rs575283372	49
cg17380475	-0.00722656	0.967369	-1.28543	0.210935	0.527163	-6.18463	0.971416	0.964189	-0.00722656	10	131393246	F	I	MGMT	Body	opensea	Body-opensea		rs565676281;rs534597669;rs148485701;rs145287924;rs537164064;rs557397283	2;8;9;36;37;47
cg21593885	-0.0850266	0.909135	-2.86488	0.00854586	0.0989278	-3.36802	0.95675	0.871723	-0.0850266	10	131400095	R	II	MGMT	Body	opensea	Body-opensea		rs553149262;rs572925898;rs568166;rs567272869	31;10;9;2
cg14475381	0.0280724	0.435088	0.569475	0.574337	0.805167	-6.84358	0.419367	0.447439	0.0280724	10	131401268	R	II	MGMT	Body	opensea	Body-opensea
cg04621100	0.0150724	0.902503	0.710825	0.484059	0.749054	-6.75168	0.894063	0.909135	0.0150724	10	131401635	F	II	MGMT	Body	opensea	Body-opensea		rs186645073;rs189025345	3;48
cg03356545	-0.0228394	0.908277	-2.06352	0.0500621	0.269065	-4.9863	0.921067	0.898228	-0.0228394	10	131403144	R	II	MGMT	Body	opensea	Body-opensea
cg15441483	-0.0215573	0.957836	-2.08552	0.0478516	0.2629	-4.94638	0.969908	0.948351	-0.0215573	10	131403186	F	II	MGMT	Body	opensea	Body-opensea		rs117063700	17
cg09125600	-0.030632	0.920469	-0.981671	0.336076	0.642802	-6.52191	0.937623	0.906991	-0.030632	10	131404589	R	II	MGMT	Body	opensea	Body-opensea		rs574378797;rs535480478;rs555016714;rs183051330	37;34;18;2
cg18148349	-0.0273848	0.904645	-1.10551	0.279921	0.595199	-6.39423	0.919981	0.892596	-0.0273848	10	131404694	R	II	MGMT	Body	opensea	Body-opensea		rs540739797;rs563815309;rs187736224;rs192342766	44;24;23;1
cg18038372	0.0178248	0.734389	0.430119	0.670955	0.858893	-6.9148	0.724407	0.742232	0.0178248	10	131404769	R	II	MGMT	Body	opensea	Body-opensea		rs184714836	12
cg09858782	-0.0301104	0.792902	-0.585998	0.56336	0.798731	-6.83386	0.809764	0.779653	-0.0301104	10	131406583	R	II	MGMT	Body	opensea	Body-opensea		rs73386977;rs532685818;rs552478598;rs75689995;rs533810298	43;17;8;3;2
cg10366851	-0.0176159	0.847954	-0.914503	0.369569	0.668635	-6.58532	0.857819	0.840203	-0.0176159	10	131406630	F	I	MGMT	Body	opensea	Body-opensea		rs536304290;rs546493655;rs567693795;rs538817012	4;15;20;36
cg01596026	-0.0361508	0.857636	-1.96478	0.0611434	0.297941	-5.16181	0.87788	0.84173	-0.0361508	10	131407554	R	II	MGMT	Body	opensea	Body-opensea		rs569182761;rs80138776;rs57763705;rs574802486;rs533923106;rs553889970;rs576924144	40;15;10;9;8;3;1
cg19680672	-0.289858	0.738997	-5.75465	6.3e-06	0.000619063	3.68413	0.901318	0.611459	-0.289858	10	131412579	R	II	MGMT	Body	opensea	Body-opensea		rs575669859;rs475250;rs561206462	27;23;21
cg03271907	-0.039676	0.957366	-2.11782	0.044764	0.253986	-4.88724	0.979585	0.939909	-0.039676	10	131412643	R	II	MGMT	Body	opensea	Body-opensea		rs77589219;rs496338	44;40
cg17686260	-0.0115525	0.871021	-0.137186	0.892031	0.959914	-7.0003	0.877491	0.865938	-0.0115525	10	131412764	R	II	MGMT	Body	opensea	Body-opensea		rs61746262;rs141959529;rs11817612;rs538903548;rs61482214	28;18;17;2;1
cg16698623	-0.0166806	0.924938	-1.34213	0.192141	0.506388	-6.11287	0.934279	0.917598	-0.0166806	10	131412968	F	II	MGMT	Body	opensea	Body-opensea		rs114361789	10
cg03451508	-0.00803492	0.96332	-1.10103	0.281829	0.59675	-6.39909	0.96782	0.959785	-0.00803492	10	131419277	F	II	MGMT	Body	opensea	Body-opensea		rs150429086;rs529965183	1;18
cg26102564	-0.0161324	0.912191	-0.375741	0.710417	0.879009	-6.93729	0.921225	0.905092	-0.0161324	10	131424627	R	II	MGMT	Body	opensea	Body-opensea		rs529923164;rs73388721;rs181837659	51;25;1
cg07450693	0.0251489	0.885333	0.708037	0.485757	0.750096	-6.75368	0.871249	0.896398	0.0251489	10	131424931	F	II	MGMT	Body	opensea	Body-opensea		rs509041;rs186494531;rs529862373;rs508360	17;36;37;38
cg04425788	-0.0293749	0.90402	-1.69089	0.103834	0.383974	-5.61507	0.92047	0.891095	-0.0293749	10	131425198	R	II	MGMT	Body	opensea	Body-opensea		rs369523334;rs534355932;rs498964	44;29;28
cg25557018	-0.0274997	0.914507	-2.17017	0.0401375	0.240062	-4.79008	0.929907	0.902407	-0.0274997	10	131425215	R	II	MGMT	Body	opensea	Body-opensea		rs534355932;rs498964	46;45
cg11019008	-0.0464936	0.891094	-2.66706	0.0134992	0.13043	-3.7954	0.91713	0.870637	-0.0464936	10	131425282	F	I	MGMT	Body	opensea	Body-opensea		rs190566069;rs554655064	4;48
cg14485787	-0.00546993	0.927314	-0.673548	0.507048	0.763852	-6.77782	0.930377	0.924908	-0.00546993	10	131428305	F	II	MGMT	Body	opensea	Body-opensea		rs537439661;rs141760012;rs12415589	0;6;31
cg05714579	0.00111741	0.986961	0.272397	0.787652	0.915574	-6.97174	0.986335	0.987452	0.00111741	10	131428358	R	II	MGMT	Body	opensea	Body-opensea		rs141760012;rs12415589	49;24
cg18460575	-0.0240832	0.904421	-2.84907	0.00886769	0.101223	-3.40275	0.917908	0.893825	-0.0240832	10	131428401	F	II	MGMT	Body	opensea	Body-opensea		rs573350538;rs192547041;rs565191021	1;6;7
cg18453665	-0.0132962	0.896206	-0.542133	0.592736	0.816025	-6.85909	0.903652	0.890356	-0.0132962	10	131436734	F	II	MGMT	Body	opensea	Body-opensea
cg13474692	-0.0157489	0.946385	-2.53241	0.0182988	0.15576	-4.07687	0.955204	0.939455	-0.0157489	10	131441327	F	II	MGMT	Body	opensea	Body-opensea
cg06216683	-0.0159848	0.930497	-1.73396	0.0957818	0.369823	-5.54723	0.939448	0.923464	-0.0159848	10	131445209	F	II	MGMT	Body	opensea	Body-opensea
cg18651291	-0.000670478	0.983008	-0.169763	0.866622	0.949663	-6.99514	0.983384	0.982713	-0.000670478	10	131445468	R	II	MGMT	Body	opensea	Body-opensea		rs79242360;rs565014345;rs530883436	34;20;1
cg04271445	-0.0191079	0.894942	-2.03278	0.0533039	0.277939	-5.04159	0.905643	0.886535	-0.0191079	10	131450224	F	II	MGMT	Body	opensea	Body-opensea		rs566094170;rs112575007;rs535375595	1;4;18
cg14273607	-0.0594476	0.897413	-2.49632	0.0198323	0.163025	-4.1509	0.930704	0.871256	-0.0594476	10	131450532	R	II	MGMT	Body	opensea	Body-opensea		rs564349748;rs118095602;rs559972846	47;20;10
cg14418963	-0.0060835	0.950454	-1.13866	0.266107	0.582465	-6.35772	0.953861	0.947777	-0.0060835	10	131450762	F	II	MGMT	Body	opensea	Body-opensea		rs74160255;rs555151979;rs572231535	2;3;29
cg15367698	-0.00782694	0.907337	-1.19212	0.244894	0.562164	-6.29682	0.91172	0.903893	-0.00782694	10	131450970	R	I	MGMT	Body	opensea	Body-opensea		rs188298162;rs543142989;rs559571679;rs564122167;rs528530284	31;27;26;24;2
cg00981003	-0.00368942	0.864455	-0.329452	0.744678	0.895726	-6.95407	0.866521	0.862832	-0.00368942	10	131451000	F	II	MGMT	Body	opensea	Body-opensea		rs146293429	33
cg22735742	-0.159981	0.715043	-3.25252	0.00338736	0.0547868	-2.49028	0.804632	0.644651	-0.159981	10	131453365	F	II	MGMT	Body	opensea	Body-opensea		rs546515420;rs564913498;rs7916804	1;16;51
cg00149734	-0.00290846	0.954519	-0.423161	0.675954	0.861387	-6.91784	0.956147	0.953239	-0.00290846	10	131454304	R	II	MGMT	Body	opensea	Body-opensea		rs577305568;rs562826083	38;2
cg02311341	-0.15051	0.710004	-2.46125	0.0214361	0.170495	-4.22225	0.794289	0.64378	-0.15051	10	131457135	F	II	MGMT	Body	opensea	Body-opensea		rs142037913;rs557951001;rs6482743	0;25;44
cg06095790	-0.0167018	0.975609	-0.949898	0.351652	0.655045	-6.55242	0.984961	0.96826	-0.0167018	10	131460030	F	II	MGMT	Body	opensea	Body-opensea		rs577466290;rs539739644;rs147097619;rs575115446;rs543929783;rs55892013;rs560671307;rs189544659	1;13;16;17;24;28;29;39
cg13272119	-0.0504553	0.897612	-1.92804	0.0657889	0.308994	-5.22554	0.925867	0.875412	-0.0504553	10	131460392	F	II	MGMT	Body	opensea	Body-opensea
cg26346233	-0.0851984	0.901053	-1.85327	0.0762043	0.332236	-5.3525	0.948764	0.863566	-0.0851984	10	131460634	F	II	MGMT	Body	opensea	Body-opensea		rs7907239;rs548054549;rs570945870;rs79731556	11;20;39;40
cg11419150	-0.000220614	0.970607	-0.0685208	0.94594	0.980802	-7.0076	0.97073	0.97051	-0.000220614	10	131471765	F	II	MGMT	Body	opensea	Body-opensea		rs552850339;rs569451771	1;5
cg06874216	-0.202749	0.433214	-2.47898	0.0206108	0.166706	-4.18625	0.546753	0.344004	-0.202749	10	131477661	R	I	MGMT	Body	opensea	Body-opensea		rs138813671;rs58389957	30;18
cg15312358	-0.00900463	0.976135	-2.14302	0.0424807	0.247144	-4.84068	0.981178	0.972173	-0.00900463	10	131479182	F	II	MGMT	Body	opensea	Body-opensea		rs11016873;rs564410912;rs532140399	17;18;21
cg18862686	0.00331475	0.892392	0.352364	0.727648	0.887571	-6.94603	0.890536	0.893851	0.00331475	10	131479347	R	II	MGMT	Body	opensea	Body-opensea		rs181302556;rs562645380	39;4
cg06920888	-0.0155111	0.973501	-4.2191	0.00030361	0.010435	-0.150934	0.982187	0.966676	-0.0155111	10	131479405	R	II	MGMT	Body	opensea	Body-opensea		rs61734429	10
cg19179102	-0.00285449	0.955894	-0.649872	0.521961	0.773231	-6.79371	0.957492	0.954638	-0.00285449	10	131479437	F	II	MGMT	Body	opensea	Body-opensea
cg01204683	0.00409977	0.960046	0.306222	0.762082	0.903934	-6.96167	0.95775	0.96185	0.00409977	10	131498456	F	II	MGMT	Body	opensea	Body-opensea		rs186665101;rs559210886;rs529080889	3;22;38
cg09473524	-0.0421471	0.921655	-1.59997	0.122715	0.414624	-5.75383	0.945257	0.90311	-0.0421471	10	131499562	R	II	MGMT	Body	opensea	Body-opensea
cg08227792	-0.0307258	0.938403	-3.01418	0.00600884	0.0795091	-3.03574	0.955609	0.924883	-0.0307258	10	131499565	R	II	MGMT	Body	opensea	Body-opensea		rs190721561	2
cg12295671	-0.164307	0.858511	-2.56942	0.0168413	0.148558	-4.00033	0.950524	0.786216	-0.164307	10	131499736	R	II	MGMT	Body	opensea	Body-opensea		rs74160267	23
cg15555898	-0.0320173	0.938169	-2.32439	0.0289097	0.201497	-4.49483	0.956099	0.924081	-0.0320173	10	131500134	F	II	MGMT	Body	opensea	Body-opensea		rs560926408;rs574727954	0;1
cg14535021	-0.0145368	0.902832	-0.872564	0.391566	0.684901	-6.62278	0.910973	0.896436	-0.0145368	10	131500568	R	II	MGMT	Body	opensea	Body-opensea		rs558437546;rs547569847;rs570678945	5;3;2
cg14962336	-0.0366017	0.873824	-1.40402	0.173147	0.483349	-6.0315	0.894321	0.857719	-0.0366017	10	131501995	F	II	MGMT	Body	opensea	Body-opensea
cg15658262	0.0298046	0.802686	0.400003	0.6927	0.869984	-6.92762	0.785996	0.8158	0.0298046	10	131502829	R	II	MGMT	Body	opensea	Body-opensea		rs573429831;rs77317941;rs188387891;rs532838095;rs543387921;rs563079547	45;42;32;21;11;1
cg26529877	-0.0216998	0.905596	-0.844362	0.406823	0.696186	-6.64705	0.917748	0.896048	-0.0216998	10	131503061	F	II	MGMT	Body	opensea	Body-opensea		rs536033682;rs78248507	26;27
cg11948988	-0.00954905	0.959832	-1.90028	0.069501	0.317681	-5.27311	0.96518	0.955631	-0.00954905	10	131503290	F	I	MGMT	Body	opensea	Body-opensea		rs559017977;rs551538022;rs564895927;rs113165447;rs7092285	0;1;23;26;31
cg14312783	-0.00973788	0.895135	-0.992026	0.331102	0.638964	-6.51177	0.900588	0.890851	-0.00973788	10	131504572	R	II	MGMT	Body	opensea	Body-opensea		rs571036067;rs76001975;rs7085289;rs568843825;rs537945616	41;40;34;10;2
cg00639517	-0.00414202	0.965267	-0.966351	0.343526	0.648563	-6.53674	0.967586	0.963444	-0.00414202	10	131505762	R	I	MGMT	Body	opensea	Body-opensea		rs529633740;rs55688421	2;1
cg03748042	-0.0355761	0.835649	-2.08754	0.0476534	0.262316	-4.9427	0.855572	0.819996	-0.0355761	10	131505789	F	II	MGMT	Body	opensea	Body-opensea		rs561535507;rs147714931;rs149231601	13;26;37
cg23239690	-0.0357237	0.912711	-2.14209	0.0425625	0.247395	-4.84239	0.932716	0.896992	-0.0357237	10	131505815	F	II	MGMT	Body	opensea	Body-opensea		rs147714931;rs149231601;rs55979946;rs78009444	0;11;38;46
cg18778347	-0.0847754	0.894118	-2.56976	0.0168284	0.148509	-3.99962	0.941592	0.856817	-0.0847754	10	131505869	F	II	MGMT	Body	opensea	Body-opensea		rs549581611;rs569487003;rs143396108;rs555597598;rs565983113	0;25;30;50;51
cg10455718	-0.0973996	0.709001	-1.36836	0.183899	0.496552	-6.07876	0.763545	0.666145	-0.0973996	10	131506074	R	II	MGMT	Body	opensea	Body-opensea		rs56254460;rs543381690;rs559991204	42;36;12
cg04540870	-0.0642424	0.858676	-1.49452	0.148099	0.451029	-5.90698	0.894652	0.830409	-0.0642424	10	131506103	F	II	MGMT	Body	opensea	Body-opensea		rs563893400;rs532885803;rs182209148;rs569526721;rs529046677;rs201009706;rs186831703	0;1;6;8;23;43;51
cg26279216	-0.0958066	0.568545	-0.892416	0.381049	0.677203	-6.60525	0.622196	0.52639	-0.0958066	10	131506261	R	II	MGMT	Body	opensea	Body-opensea		rs200363326;rs2282164;rs137981522;rs143566017;rs112373357	40;35;10;7;2
cg27429313	-0.0817501	0.867873	-3.07256	0.00522782	0.0728039	-2.90374	0.913653	0.831903	-0.0817501	10	131514331	R	II	MGMT	Body	opensea	Body-opensea		rs546480867;rs562397419;rs527948157	25;7;1
cg27483317	0.00314861	0.772278	0.326026	0.747237	0.896884	-6.95522	0.770515	0.773664	0.00314861	10	131517424	R	II	MGMT	Body	opensea	Body-opensea		rs546929430;rs566829886;rs538898697;rs551110634;rs571187059;rs536776304;rs557016692	50;46;34;30;15;13;1
cg13405636	-0.0152167	0.905504	-1.58266	0.126617	0.420404	-5.77955	0.914025	0.898808	-0.0152167	10	131517465	F	II	MGMT	Body	opensea	Body-opensea		rs545256330;rs144357579;rs575570984;rs544424861	15;39;40;50
cg13220032	-0.04061	0.850878	-2.16018	0.0409858	0.242653	-4.80874	0.87362	0.83301	-0.04061	10	131523456	R	II	MGMT	Body	opensea	Body-opensea		rs139396867;rs116374271;rs182127504;rs568949325;rs537856806	37;33;32;18;6
cg07362810	-0.0214797	0.924433	-1.69316	0.103395	0.383233	-5.61152	0.936462	0.914982	-0.0214797	10	131525915	R	II	MGMT	Body	opensea	Body-opensea		rs376110036	1
cg06401999	-0.095305	0.718408	-1.28087	0.212505	0.528829	-6.19028	0.771779	0.676474	-0.095305	10	131541586	F	II	MGMT	Body	opensea	Body-opensea		rs369883342;rs182720973;rs143049607;rs116268636	7;39;44;45
cg02258198	-0.0110205	0.925123	-1.71899	0.0985171	0.374678	-5.57095	0.931295	0.920274	-0.0110205	10	131541861	F	II	MGMT	Body	opensea	Body-opensea		rs543690061;rs61876572	16;48
cg14684137	-0.115844	0.801048	-2.22739	0.0355775	0.225259	-4.68206	0.865921	0.750077	-0.115844	10	131542617	R	II	MGMT	Body	opensea	Body-opensea
cg02421176	-0.0540714	0.890774	-2.04403	0.052097	0.274683	-5.02143	0.921054	0.866983	-0.0540714	10	131555590	R	II	MGMT	Body	opensea	Body-opensea		rs139696750	43
cg15568398	-0.00222477	0.95082	-0.250419	0.804399	0.923083	-6.97766	0.952066	0.949841	-0.00222477	10	131556825	F	II	MGMT	Body	opensea	Body-opensea		rs149673790;rs117441454;rs544574939	8;9;11
cg07554771	-0.0204892	0.929237	-1.53352	0.138254	0.437408	-5.85135	0.940711	0.920222	-0.0204892	10	131557157	R	II	MGMT	Body	opensea	Body-opensea		rs187665733	12
cg11235543	0.0249305	0.804747	1.45873	0.15763	0.463671	-5.957	0.790786	0.815716	0.0249305	10	131557193	F	II	MGMT	Body	opensea	Body-opensea		rs114027386;rs546240873;rs566347411	2;9;40
cg07933035	-0.0131338	0.93745	-1.02749	0.314458	0.62516	-6.47629	0.944805	0.931672	-0.0131338	10	131557294	R	II	MGMT	Body	opensea	Body-opensea		rs538420617;rs552220093;rs569119743;rs41544612	45;33;10;1
cg10744297	-0.0219476	0.87943	-1.75827	0.0914762	0.362172	-5.50835	0.891721	0.869773	-0.0219476	10	131559596	R	I	MGMT	Body	opensea	Body-opensea		rs559400474;rs76798832;rs141569867;rs150730791	25;20;5;2
cg07367735	-0.01052	0.953838	-1.01291	0.321227	0.63082	-6.49101	0.959729	0.949209	-0.01052	10	131559682	R	II	MGMT	Body	opensea	Body-opensea		rs189149138;rs111874689;rs572163682;rs78949929	26;3;2;1
cg22785261	-0.0156046	0.968223	-1.04953	0.30441	0.616806	-6.45366	0.976962	0.961357	-0.0156046	10	131559784	R	I	MGMT	Body	opensea	Body-opensea		rs144992998;rs542594607	45;25
cg27000233	-0.0125445	0.812421	-0.738639	0.467304	0.737978	-6.7313	0.819446	0.806902	-0.0125445	10	131560029	R	II	MGMT	Body	opensea	Body-opensea		rs567936681;rs190439859	14;1
cg23235067	0.00542398	0.747596	0.0924602	0.927101	0.973506	-7.00561	0.744559	0.749983	0.00542398	10	131560100	R	II	MGMT	Body	opensea	Body-opensea		rs149728822;rs73377882;rs534428492;rs113370796	39;38;25;3
cg25145165	0.0681494	0.1741	1.05094	0.303775	0.616279	-6.45219	0.135936	0.204086	0.0681494	10	131560390	F	II	MGMT	Body	opensea	Body-opensea		rs148915788;rs533242577;rs142692801	9;22;31
cg05972792	0.0813282	0.198285	1.54168	0.136261	0.434586	-5.83954	0.152741	0.23407	0.0813282	10	131560421	R	II	MGMT	Body	opensea	Body-opensea		rs148915788;rs533242577;rs142692801	24;11;2
cg00153756	0.0508815	0.246854	0.659447	0.5159	0.769369	-6.78735	0.21836	0.269242	0.0508815	10	131560804	F	II	MGMT	Body	opensea	Body-opensea		rs181188352;rs545363269;rs558817249	2;8;21
cg07340795	-0.0638794	0.894147	-2.74823	0.0112059	0.116729	-3.62193	0.92992	0.86604	-0.0638794	10	131562561	R	II	MGMT	Body	opensea	Body-opensea		rs548601326;rs568419537;rs534295699	29;27;2
cg13395215	-0.0321378	0.894356	-2.40101	0.0244739	0.183858	-4.3434	0.912353	0.880215	-0.0321378	10	131564371	F	II	MGMT	Body	opensea	Body-opensea		rs569755800;rs535695316;rs555274401	0;1;10
cg19126889	-0.00703253	0.959445	-1.0892	0.286904	0.601429	-6.41183	0.963383	0.95635	-0.00703253	10	131565313	R	II	MGMT	3'UTR	opensea	3'UTR-opensea		rs553230092;rs199618486;rs56257901	43;17;1
cg14293548	0.00139545	0.809312	0.0194797	0.98462	0.994711	-7.00983	0.80853	0.809926	0.00139545	11	31808930	F	II	PAX6	3'UTR	opensea	3'UTR-opensea		rs3026397	46
cg20576212	-0.00156465	0.894108	-0.0677032	0.946584	0.981007	-7.00765	0.894985	0.89342	-0.00156465	11	31813110	F	II	PAX6	Body	opensea	Body-opensea
cg00700676	0.417618	0.538605	4.87283	5.77e-05	0.00316146	1.48487	0.304739	0.722357	0.417618	11	31813812	R	II	PAX6	Body	opensea	Body-opensea
cg01904582	-0.000154772	0.951022	-0.015954	0.987403	0.995763	-7.00989	0.951109	0.950954	-0.000154772	11	31814084	R	II	PAX6	Body	opensea	Body-opensea		rs76648257;rs116857656;rs551307953	20;16;6
cg25764105	-0.0273625	0.908964	-1.13524	0.267511	0.583744	-6.36154	0.924287	0.896924	-0.0273625	11	31817810	R	II	PAX6	Body	shelf	Body-shelf	chr11:31820060-31821416
cg07478918	-0.0377374	0.83566	-0.940164	0.35652	0.658663	-6.56159	0.856793	0.819056	-0.0377374	11	31817824	F	II	PAX6	Body	shelf	Body-shelf	chr11:31820060-31821416	rs559661390	25
cg14800351	-0.0233417	0.827849	-0.824649	0.417709	0.703913	-6.66357	0.84092	0.817579	-0.0233417	11	31817881	F	II	PAX6	Body	shelf	Body-shelf	chr11:31820060-31821416
cg21582373	-0.0181476	0.875459	-0.59263	0.558984	0.796147	-6.82988	0.885622	0.867475	-0.0181476	11	31818474	F	II	PAX6	Body	shore	Body-shore	chr11:31820060-31821416	rs542278778	12
cg04521333	-0.166001	0.632205	-3.08747	0.00504456	0.0711297	-2.86985	0.725166	0.559164	-0.166001	11	31819148	F	I	PAX6	Body	shore	Body-shore	chr11:31820060-31821416	rs556576987;rs568518707;rs628224	10;20;26
cg03854796	-0.263103	0.602257	-3.19742	0.00387145	0.0599047	-2.61787	0.749595	0.486492	-0.263103	11	31819162	F	II	PAX6	Body	shore	Body-shore	chr11:31820060-31821416	rs568518707;rs628224	6;12
cg16180353	-0.194785	0.764857	-2.19106	0.0384153	0.234711	-4.75087	0.873937	0.679152	-0.194785	11	31819219	R	II	PAX6	Body	shore	Body-shore	chr11:31820060-31821416	rs628224	47
cg26029734	-0.286957	0.523142	-2.62074	0.0149985	0.138793	-3.89313	0.683838	0.39688	-0.286957	11	31819380	R	II	PAX6	Body	shore	Body-shore	chr11:31820060-31821416	rs592859;rs138490172	47;14
cg21016855	-0.393176	0.48614	-4.13066	0.00037988	0.0122139	-0.370485	0.706319	0.313143	-0.393176	11	31819444	R	I	PAX6	Body	shore	Body-shore	chr11:31820060-31821416	rs575718404	51
cg06666008	-0.301804	0.565503	-3.0632	0.00534605	0.0738438	-2.92496	0.734514	0.432709	-0.301804	11	31819464	R	I	PAX6	Body	shore	Body-shore	chr11:31820060-31821416
cg02771142	-0.310938	0.46285	-3.25672	0.00335297	0.0544449	-2.48052	0.636975	0.326037	-0.310938	11	31819678	F	II	PAX6	Body	shore	Body-shore	chr11:31820060-31821416	rs561436004;rs551497525;rs550272567	2;31;44
cg16615954	-0.0517818	0.137722	-1.03654	0.310304	0.621744	-6.46704	0.166719	0.114937	-0.0517818	11	31820441	R	II	PAX6	Body	island	Body-island	chr11:31820060-31821416	rs550235553	26
cg01587682	-0.0113876	0.118721	-0.190306	0.850673	0.94314	-6.99132	0.125098	0.113711	-0.0113876	11	31820572	F	II	PAX6	Body	island	Body-island	chr11:31820060-31821416	rs534959456	29
cg22740492	0.0200694	0.065476	0.635013	0.531441	0.779179	-6.80341	0.0542372	0.0743066	0.0200694	11	31820658	F	II	PAX6	Body	island	Body-island	chr11:31820060-31821416
cg03905867	-0.0100683	0.0391806	-0.538078	0.595489	0.817578	-6.86132	0.0448188	0.0347505	-0.0100683	11	31821064	R	II	PAX6	Body	island	Body-island	chr11:31820060-31821416
cg23125492	-0.00772386	0.0605608	-1.21164	0.237469	0.554652	-6.27396	0.0648862	0.0571623	-0.00772386	11	31821298	F	I	PAX6	Body	island	Body-island	chr11:31820060-31821416	rs573481823;rs370549783	18;45
cg16616521	-0.00189491	0.0320677	-0.304406	0.763448	0.904583	-6.96224	0.0331289	0.031234	-0.00189491	11	31821388	F	I	PAX6	Body	island	Body-island	chr11:31820060-31821416	rs374570750	38
cg13023210	0.00250756	0.0549749	0.426154	0.673802	0.860301	-6.91654	0.0535707	0.0560782	0.00250756	11	31821452	R	II	PAX6	Body	shore	Body-shore	chr11:31820060-31821416	rs374570750;rs3026377	28;8
cg04598774	-0.00984539	0.185325	-0.162472	0.872297	0.952014	-6.99639	0.190839	0.180993	-0.00984539	11	31821590	R	II	PAX6	Body	shore	Body-shore	chr11:31820060-31821416
cg22392038	0.0689979	0.408988	0.889596	0.382532	0.678272	-6.60777	0.370349	0.439347	0.0689979	11	31821764	R	II	PAX6	Body	shore	Body-shore	chr11:31820060-31821416	rs558249644	25
cg15301794	-0.0254309	0.772006	-0.474469	0.639463	0.842263	-6.89425	0.786247	0.760816	-0.0254309	11	31822243	R	II	PAX6	Body	shore	Body-shore	chr11:31820060-31821416	rs200176007;rs567326750	30;14
cg16865446	0.0425127	0.571312	0.474214	0.639643	0.842364	-6.89437	0.547505	0.590017	0.0425127	11	31822302	F	I	PAX6	Body	shore	Body-shore	chr11:31820060-31821416	rs201200280;rs201983312;rs139803630;rs1800427	1;32;37;40
cg02770983	-0.00461807	0.651212	-0.0516612	0.959227	0.985478	-7.00864	0.653798	0.64918	-0.00461807	11	31822341	F	II	PAX6	Body	shore	Body-shore	chr11:31820060-31821416	rs1800427;rs146769256	1;25
cg08116462	0.0477829	0.330545	0.456829	0.65191	0.848984	-6.90266	0.303786	0.351569	0.0477829	11	31823141	F	II	PAX6	Body	shore	Body-shore	chr11:31820060-31821416	rs571551224	40
cg15889872	-0.0131741	0.388194	-0.145345	0.885655	0.957209	-6.99911	0.395571	0.382397	-0.0131741	11	31823181	F	II	PAX6	5'UTR	shore	5'UTR-shore	chr11:31820060-31821416	rs571551224;rs538444180	0;48
cg06705930	-0.0845727	0.725736	-1.30229	0.205203	0.520932	-6.16357	0.773097	0.688524	-0.0845727	11	31823191	R	II	PAX6	Body	shore	Body-shore	chr11:31820060-31821416	rs571551224	12
cg13245152	0.165956	0.587852	1.75671	0.0917486	0.36266	-5.51087	0.494917	0.660873	0.165956	11	31823238	F	II	PAX6	Body	shore	Body-shore	chr11:31820060-31821416
cg12798259	-0.0656305	0.83938	-1.61765	0.118836	0.408643	-5.72733	0.876133	0.810503	-0.0656305	11	31823282	R	II	PAX6	Body	shore	Body-shore	chr11:31820060-31821416
cg08499046	-0.00986709	0.356751	-0.140478	0.889458	0.958839	-6.99983	0.362277	0.35241	-0.00986709	11	31824327	F	I	PAX6	Body	shore	Body-shore	chr11:31825743-31826967
cg18760176	-0.0273348	0.334621	-0.224025	0.824638	0.931887	-6.98412	0.349928	0.322594	-0.0273348	11	31824644	F	II	PAX6	5'UTR	shore	5'UTR-shore	chr11:31825743-31826967	rs549862898;rs566016209;rs529908581	12;12;23
cg13891702	0.0397063	0.319345	0.491219	0.627743	0.83578	-6.88597	0.297109	0.336816	0.0397063	11	31824973	R	II	PAX6	Body	shore	Body-shore	chr11:31825743-31826967	rs74960953;rs537461367	43;1
cg27011060	-0.0342647	0.327179	-0.423269	0.675876	0.861347	-6.9178	0.346368	0.312103	-0.0342647	11	31825226	R	I	PAX6	Body	shore	Body-shore	chr11:31825743-31826967	rs576566621;rs543862761	46;13
cg11827910	-0.163865	0.606889	-2.18294	0.0390768	0.236826	-4.76614	0.698654	0.534789	-0.163865	11	31825756	R	I	PAX6	Body	island	Body-island	chr11:31825743-31826967	rs554227569;rs554977611	49;6
cg20014398	-0.0747639	0.489249	-1.02521	0.31551	0.626002	-6.4786	0.531117	0.456353	-0.0747639	11	31825792	R	I	PAX6	Body	island	Body-island	chr11:31825743-31826967	rs554977611	42
cg11128216	-0.113321	0.433977	-1.13917	0.265897	0.582261	-6.35715	0.497436	0.384115	-0.113321	11	31825833	R	II	PAX6	Body	island	Body-island	chr11:31825743-31826967	rs576550331	10
cg22982368	0.00449301	0.180414	0.0829413	0.934588	0.97649	-7.00647	0.177898	0.182391	0.00449301	11	31825969	R	I	PAX6	Body	island	Body-island	chr11:31825743-31826967
cg20200236	0.015907	0.113333	0.272663	0.78745	0.915492	-6.97167	0.104425	0.120332	0.015907	11	31826272	F	II	PAX6	TSS1500	island	TSS1500-island	chr11:31825743-31826967	rs563464192;rs530714524;rs552126312	5;31;43
cg11469061	0.0248093	0.0932333	0.727737	0.47383	0.742441	-6.73938	0.0793401	0.104149	0.0248093	11	31826421	F	I	PAX6	Body	island	Body-island	chr11:31825743-31826967
cg09537620	0.0150249	0.103956	0.278208	0.78324	0.913715	-6.97009	0.0955419	0.110567	0.0150249	11	31826574	F	I	PAX6	Body	island	Body-island	chr11:31825743-31826967	rs570296295;rs145272270	12;37
cg18372607	-0.0280497	0.2299	-0.402442	0.690928	0.869132	-6.92662	0.245608	0.217558	-0.0280497	11	31827084	F	I	PAX6	Body	shore	Body-shore	chr11:31827696-31827921
cg08784129	0.00112137	0.216896	0.0153346	0.987892	0.995915	-7.0099	0.216268	0.217389	0.00112137	11	31827379	F	II	PAX6	Body	shore	Body-shore	chr11:31827696-31827921	rs568607960	12
cg15215534	0.0750474	0.158079	1.32689	0.19706	0.512021	-6.13242	0.116053	0.1911	0.0750474	11	31827572	R	II	PAX6	Body	shore	Body-shore	chr11:31825743-31826967
cg09382096	0.0466274	0.138666	0.85893	0.398895	0.690226	-6.63461	0.112554	0.159182	0.0466274	11	31827593	R	I	PAX6	Body	shore	Body-shore	chr11:31827696-31827921
cg18082638	0.0535027	0.224406	1.25919	0.220098	0.536802	-6.21693	0.194445	0.247948	0.0535027	11	31827757	R	I	PAX6	Body	island	Body-island	chr11:31827696-31827921
cg07124117	0.0512936	0.175674	0.789003	0.437852	0.717886	-6.6925	0.14695	0.198243	0.0512936	11	31827775	R	II	PAX6	Body	island	Body-island	chr11:31827696-31827921
cg22557091	0.0419135	0.0995949	0.640932	0.527653	0.776736	-6.79957	0.0761233	0.118037	0.0419135	11	31827920	F	II	PAX6	Body	island	Body-island	chr11:31827696-31827921
cg04504066	0.0664468	0.130382	1.22314	0.233175	0.550288	-6.26034	0.0931714	0.159618	0.0664468	11	31827998	F	II	PAX6	5'UTR	shore	5'UTR-shore	chr11:31825743-31826967	rs552574202;rs571197697	35;51
cg14439629	-0.0275988	0.328379	-0.63503	0.53143	0.779169	-6.8034	0.343835	0.316236	-0.0275988	11	31828040	F	I	PAX6	5'UTR	shore	5'UTR-shore	chr11:31825743-31826967	rs571197697;rs539933991;rs547260954;rs111677764	9;35;36;42
cg21184589	-0.0214143	0.791299	-0.593545	0.558381	0.795804	-6.82932	0.803291	0.781877	-0.0214143	11	31828528	F	II	PAX6	5'UTR	shore	5'UTR-shore	chr11:31827696-31827921	rs375725664;rs143905775;rs147256424	0;20;51
cg07660750	0.00762383	0.636292	0.0899148	0.929103	0.974248	-7.00585	0.632023	0.639647	0.00762383	11	31828715	F	II	PAX6	5'UTR	shore	5'UTR-shore	chr11:31825743-31826967	rs547325600	48
cg19006378	0.0892527	0.220173	1.20608	0.239566	0.556808	-6.28051	0.170192	0.259445	0.0892527	11	31829297	R	II	PAX6	5'UTR	shore	5'UTR-shore	chr11:31827696-31827921
cg09217215	0.238514	0.368891	2.88573	0.00813844	0.095967	-3.32208	0.235323	0.473837	0.238514	11	31829582	F	II	PAX6	5'UTR	shore	5'UTR-shore	chr11:31827696-31827921	rs114013280;rs533959775;rs548849954	4;23;45
cg26932432	0.100289	0.409106	1.03921	0.309088	0.620671	-6.46431	0.352944	0.453233	0.100289	11	31830524	R	II	PAX6	5'UTR	shore	5'UTR-shore	chr11:31831620-31839038
cg23484599	-0.000211672	0.939792	-0.0249221	0.980324	0.993143	-7.0097	0.93991	0.939699	-0.000211672	11	31831137	F	II	PAX6	5'UTR	shore	5'UTR-shore	chr11:31831620-31839038
cg16822387	-0.00587792	0.247418	-0.617308	0.542857	0.786341	-6.81468	0.25071	0.244832	-0.00587792	11	31831591	R	I	PAX6	5'UTR	shore	5'UTR-shore	chr11:31831620-31839038
cg12985766	-0.00920229	0.179702	-0.419157	0.678837	0.862924	-6.91957	0.184856	0.175653	-0.00920229	11	31831957	F	II	PAX6	5'UTR	island	5'UTR-island	chr11:31831620-31839038
cg18270629	0.000678608	0.0169356	0.232104	0.818429	0.929241	-6.98222	0.0165556	0.0172342	0.000678608	11	31831974	R	I	PAX6	5'UTR	island	5'UTR-island	chr11:31831620-31839038	rs538910699	38
cg21785697	0.00772333	0.0312678	1.9296	0.0655854	0.308504	-5.22285	0.0269428	0.0346661	0.00772333	11	31832007	R	I	PAX6	5'UTR	island	5'UTR-island	chr11:31831620-31839038
cg26848086	-0.00739181	0.0477354	-1.47901	0.152172	0.456522	-5.92879	0.0518748	0.044483	-0.00739181	11	31832246	R	I	PAX6	5'UTR	island	5'UTR-island	chr11:31831620-31839038
cg05840031	-0.00175727	0.0719498	-0.0487538	0.96152	0.986351	-7.0088	0.0729338	0.0711766	-0.00175727	11	31832353	F	II	PAX6	5'UTR	island	5'UTR-island	chr11:31831620-31839038	rs530484353;rs56139994;rs192375760	1;14;41
cg12659251	-0.0511989	0.0771217	-3.71622	0.00107863	0.0253477	-1.38765	0.105793	0.0545942	-0.0511989	11	31832484	F	II	PAX6	5'UTR	island	5'UTR-island	chr11:31831620-31839038
cg18058532	-0.00920568	0.0398358	-1.84285	0.0777635	0.335489	-5.36989	0.0449909	0.0357853	-0.00920568	11	31832710	F	I	PAX6	5'UTR	island	5'UTR-island	chr11:31831620-31839038	rs570240072	19
cg12086936	-0.0753291	0.0779453	-2.84662	0.00891848	0.101545	-3.40812	0.12013	0.0448005	-0.0753291	11	31832879	F	I	PAX6	TSS200	island	TSS200-island	chr11:31831620-31839038	rs76139480	36
cg26544363	-0.0297471	0.055958	-1.98106	0.0591799	0.293162	-5.1333	0.0726164	0.0428692	-0.0297471	11	31832883	F	I	PAX6	5'UTR	island	5'UTR-island	chr11:31831620-31839038	rs76139480	32
cg20131194	0.00522417	0.0612029	0.715813	0.481029	0.747109	-6.74808	0.0582774	0.0635016	0.00522417	11	31832931	R	I	PAX6	TSS200	island	TSS200-island	chr11:31831620-31839038	rs76139480	18
cg08005992	-0.0646577	0.0778995	-3.25947	0.00333059	0.0542157	-2.47412	0.114108	0.0494501	-0.0646577	11	31832959	F	II	PAX6	TSS200	island	TSS200-island	chr11:31831620-31839038
cg25949958	-0.0118938	0.0346957	-2.5865	0.0162055	0.14523	-3.96477	0.0413562	0.0294624	-0.0118938	11	31833007	R	I	PAX6	TSS200	island	TSS200-island	chr11:31831620-31839038
cg22272457	-0.0195981	0.0553173	-1.48242	0.15127	0.455224	-5.92402	0.0662922	0.0466941	-0.0195981	11	31833013	R	II	PAX6	TSS200	island	TSS200-island	chr11:31831620-31839038
cg14002345	-0.00725534	0.0205149	-1.81721	0.0817196	0.343396	-5.41238	0.0245779	0.0173226	-0.00725534	11	31833016	R	I	PAX6	TSS200	island	TSS200-island	chr11:31831620-31839038
cg10177238	0.00145075	0.0109676	0.496823	0.623844	0.833578	-6.88314	0.0101552	0.0116059	0.00145075	11	31833173	R	I	PAX6	TSS1500	island	TSS1500-island	chr11:31831620-31839038	rs553304063	38
cg25242557	0.00536228	0.0756235	0.16299	0.871894	0.95184	-6.9963	0.0726206	0.0779829	0.00536228	11	31833264	R	II	PAX6	TSS1500	island	TSS1500-island	chr11:31831620-31839038	rs574600647;rs542119202	39;13
cg15927696	-0.00343082	0.0717063	-0.133867	0.894627	0.961036	-7.00077	0.0736276	0.0701968	-0.00343082	11	31833274	R	II	PAX6	5'UTR	island	5'UTR-island	chr11:31831620-31839038	rs574600647;rs542119202;rs563306026	49;23;2
cg16004664	0.02495	0.133599	0.66036	0.515324	0.769055	-6.78674	0.119627	0.144577	0.02495	11	31833309	F	I	PAX6	5'UTR	island	5'UTR-island	chr11:31831620-31839038
cg10448436	0.022377	0.0639968	0.533618	0.598524	0.819278	-6.86376	0.0514657	0.0738427	0.022377	11	31833709	R	II	PAX6	5'UTR	island	5'UTR-island	chr11:31831620-31839038
cg11897577	0.015604	0.0853891	0.332465	0.742431	0.894607	-6.95304	0.0766509	0.0922549	0.015604	11	31833731	R	I	PAX6	5'UTR	island	5'UTR-island	chr11:31831620-31839038	rs559085023	2
cg15931945	0.0131984	0.0594843	0.274952	0.785711	0.914792	-6.97102	0.0520932	0.0652916	0.0131984	11	31833742	R	II	PAX6	5'UTR	island	5'UTR-island	chr11:31831620-31839038	rs559085023	13
cg11269819	0.0142174	0.0638564	0.272597	0.7875	0.915504	-6.97169	0.0558947	0.070112	0.0142174	11	31833747	R	I	PAX6	5'UTR	island	5'UTR-island	chr11:31831620-31839038	rs559085023	18
cg20701646	-0.206227	0.287653	-2.59701	0.0158257	0.143203	-3.94284	0.40314	0.196913	-0.206227	11	31833953	R	II	PAX6	TSS200	island	TSS200-island	chr11:31831620-31839038
cg01665555	-0.126126	0.275246	-1.89588	0.0701055	0.319166	-5.2806	0.345876	0.21975	-0.126126	11	31834174	R	I	PAX6	TSS1500	island	TSS1500-island	chr11:31831620-31839038	rs557249832	12
cg02468250	-0.0563669	0.180818	-1.01405	0.320697	0.630398	-6.48987	0.212383	0.156016	-0.0563669	11	31834344	F	II	PAX6	TSS1500	island	TSS1500-island	chr11:31831620-31839038	rs561491277	12
cg15036713	0.0172066	0.092652	0.325164	0.747881	0.897173	-6.95551	0.0830163	0.100223	0.0172066	11	31834417	R	II	PAX6	5'UTR	island	5'UTR-island	chr11:31831620-31839038	rs528903843	13
cg22738139	-0.00757018	0.0314817	-1.00773	0.323656	0.632907	-6.49619	0.035721	0.0281508	-0.00757018	11	31834613	R	I	PAX6	5'UTR	island	5'UTR-island	chr11:31831620-31839038	rs113621974;rs552758275;rs571068381	40;36;21
cg07905944	-0.0061555	0.0292619	-1.39909	0.174605	0.485209	-6.0381	0.032709	0.0265535	-0.0061555	11	31834905	R	II	PAX6	5'UTR	island	5'UTR-island	chr11:31831620-31839038	rs575191884;rs539350485	37;24
cg21764190	0.0123727	0.0392497	0.608841	0.548362	0.789747	-6.81996	0.032321	0.0446937	0.0123727	11	31835534	R	I	PAX6	5'UTR	island	5'UTR-island	chr11:31831620-31839038	rs539313496	31
cg08391415	0.0137024	0.0532912	0.496839	0.623833	0.83357	-6.88313	0.0456179	0.0593203	0.0137024	11	31835577	R	I	PAX6	5'UTR	island	5'UTR-island	chr11:31831620-31839038
cg08782920	0.020905	0.0897207	0.427882	0.67256	0.859678	-6.91578	0.0780139	0.0989189	0.020905	11	31835884	R	II	PAX6	5'UTR	island	5'UTR-island	chr11:31831620-31839038
cg11333459	0.0446479	0.0624724	0.889547	0.382558	0.678296	-6.60781	0.0374696	0.0821175	0.0446479	11	31835929	F	II	PAX6	5'UTR	island	5'UTR-island	chr11:31831620-31839038	rs377549318;rs371026976	15;23
cg13028700	0.0322467	0.0493818	0.940247	0.356478	0.658631	-6.56151	0.0313237	0.0635704	0.0322467	11	31836254	R	I	PAX6	5'UTR	island	5'UTR-island	chr11:31831620-31839038	rs12361739;rs550811856;rs568882960	47;43;31
cg02642123	0.0385874	0.0817176	0.679905	0.503084	0.761339	-6.77345	0.0601087	0.0986961	0.0385874	11	31836334	F	II	PAX6	5'UTR	island	5'UTR-island	chr11:31831620-31839038	rs551254367;rs190922889;rs533848288;rs555499136	7;9;12;43
cg01904410	-0.0145834	0.162117	-0.25907	0.797795	0.920075	-6.97539	0.170283	0.1557	-0.0145834	11	31836673	R	II	PAX6	5'UTR	island	5'UTR-island	chr11:31831620-31839038	rs1806159;rs558484297;rs138470074	48;39;2
cg14443953	0.0325715	0.0868033	0.524031	0.605073	0.823217	-6.86894	0.0685633	0.101135	0.0325715	11	31837124	F	II	PAX6	5'UTR	island	5'UTR-island	chr11:31831620-31839038
cg20528093	-0.0516096	0.178029	-0.800494	0.431294	0.713282	-6.6833	0.20693	0.15532	-0.0516096	11	31837144	F	II	PAX6	5'UTR	island	5'UTR-island	chr11:31831620-31839038
cg00060304	0.0251473	0.0510476	0.710153	0.484468	0.749282	-6.75216	0.0369652	0.0621124	0.0251473	11	31837237	R	II	PAX6	5'UTR	island	5'UTR-island	chr11:31831620-31839038	rs187897661	8
cg23933618	0.0385268	0.0519113	0.970278	0.341606	0.647135	-6.53296	0.0303363	0.0688631	0.0385268	11	31837250	R	II	PAX6	5'UTR	island	5'UTR-island	chr11:31831620-31839038	rs187897661	21
cg09252999	0.00179912	0.0127788	0.480342	0.635343	0.840036	-6.89138	0.0117713	0.0135704	0.00179912	11	31837429	R	II	PAX6	5'UTR	island	5'UTR-island	chr11:31831620-31839038
cg18400845	-0.00636829	0.0478734	-0.665296	0.512218	0.767159	-6.78342	0.0514396	0.0450714	-0.00636829	11	31837960	F	I	PAX6	5'UTR	island	5'UTR-island	chr11:31831620-31839038
cg13694576	-0.0147022	0.0674437	-1.41224	0.170741	0.480393	-6.02046	0.0756769	0.0609747	-0.0147022	11	31837965	F	I	PAX6	5'UTR	island	5'UTR-island	chr11:31831620-31839038
cg05490712	0.00277766	0.0133728	1.03956	0.308925	0.620517	-6.46394	0.0118173	0.014595	0.00277766	11	31838674	F	I	PAX6	5'UTR	island	5'UTR-island	chr11:31831620-31839038	rs565677841	34
cg14037837	0.00367325	0.0499281	0.42831	0.672253	0.859549	-6.9156	0.0478711	0.0515444	0.00367325	11	31839314	R	II	PAX6	5'UTR	shore	5'UTR-shore	chr11:31839363-31839813
cg27597956	0.0011076	0.0445428	0.0551478	0.956478	0.98452	-7.00845	0.0439226	0.0450302	0.0011076	11	31839463	F	II	PAX6	5'UTR	island	5'UTR-island	chr11:31839363-31839813	rs540825470	31
cg15778437	0.000544993	0.0368526	0.0302269	0.976137	0.991684	-7.00955	0.0365474	0.0370924	0.000544993	11	31839521	F	I	PAX6	TSS200	island	TSS200-island	chr11:31839363-31839813	rs571657237	1
cg26315277	-0.0115582	0.0666728	-0.625093	0.537821	0.783111	-6.80976	0.0731454	0.0615872	-0.0115582	11	31839549	R	II	PAX6	TSS200	island	TSS200-island	chr11:31839363-31839813	rs530459470;rs1806181;rs571657237	36;35;29
cg05091519	-0.000476592	0.0185114	-0.102039	0.919576	0.970748	-7.00464	0.0187783	0.0183017	-0.000476592	11	31839552	R	I	PAX6	TSS200	island	TSS200-island	chr11:31839363-31839813	rs530459470;rs1806181;rs571657237	39;38;32
cg01867395	-0.0324238	0.221032	-0.633924	0.532139	0.779459	-6.80411	0.23919	0.206766	-0.0324238	11	31839628	R	I	PAX6	TSS200	island	TSS200-island	chr11:31839363-31839813
cg13570972	-0.0146832	0.140327	-0.384774	0.703801	0.875678	-6.93376	0.14855	0.133867	-0.0146832	11	31839632	R	I	PAX6	TSS200	island	TSS200-island	chr11:31839363-31839813
cg09656389	-0.0587132	0.28916	-0.760209	0.454549	0.729498	-6.71498	0.322039	0.263326	-0.0587132	11	31839790	F	I	PAX6	TSS1500	island	TSS1500-island	chr11:31839363-31839813	rs140815865	9
cg09041678	-0.107169	0.513376	-1.08695	0.287878	0.602347	-6.41424	0.573391	0.466221	-0.107169	11	31839947	F	II	PAX6	TSS1500	shore	TSS1500-shore	chr11:31841315-31842003	rs116264312;rs189584084	27;34
cg06312283	-0.094902	0.61352	-0.961311	0.346002	0.65053	-6.54157	0.666665	0.571763	-0.094902	11	31840628	R	II	PAX6	TSS1500	shore	TSS1500-shore	chr11:31841315-31842003
cg07434271	-0.15592	0.499841	-1.44051	0.16267	0.470276	-5.98208	0.587157	0.431236	-0.15592	11	31840698	R	I	PAX6	TSS1500	shore	TSS1500-shore	chr11:31841315-31842003	rs548751847;rs5790870;rs570280339	29;27;4
cg17280740	-0.114639	0.651412	-1.75373	0.0922677	0.363644	-5.51565	0.71561	0.600971	-0.114639	11	31840862	F	II	PAX6	TSS1500	shore	TSS1500-shore	chr11:31841315-31842003	rs570741660	41
cg22264616	0.00673622	0.795703	0.107021	0.915663	0.96916	-7.00411	0.791931	0.798667	0.00673622	11	32410090	F	II	WT1	3'UTR	opensea	3'UTR-opensea		rs372622383;rs189407871	0;49
cg14649945	-0.0221604	0.937382	-0.879658	0.387786	0.682201	-6.61656	0.949792	0.927631	-0.0221604	11	32411506	R	II	WT1	Body	opensea	Body-opensea		rs574479630	1
cg26412310	-0.105269	0.825757	-2.00602	0.0562763	0.285779	-5.08925	0.884708	0.779439	-0.105269	11	32413682	F	II	WT1	Body	opensea	Body-opensea		rs189922638;rs5030291;rs5030290	0;1;15
cg09883602	-0.128146	0.861053	-1.76763	0.0898627	0.359273	-5.49327	0.932815	0.804668	-0.128146	11	32415339	F	II	WT1	Body	opensea	Body-opensea		rs549498682	1
cg04721710	-0.260489	0.565678	-2.77442	0.0105481	0.112501	-3.56539	0.711551	0.451062	-0.260489	11	32416490	R	II	WT1	Body	opensea	Body-opensea		rs146635660;rs544737086;rs141473309	26;15;1
cg13516794	0.214093	0.593667	3.15615	0.00427712	0.0638943	-2.71287	0.473775	0.687868	0.214093	11	32416984	R	II	WT1	Body	opensea	Body-opensea		rs114137942	2
cg02945671	-0.121876	0.851573	-2.6928	0.012728	0.125876	-3.74068	0.919823	0.797947	-0.121876	11	32417790	F	II	WT1	ExonBnd	opensea	ExonBnd-opensea		rs182900526	6
cg08540275	-0.235264	0.666067	-2.96195	0.00680109	0.0859186	-3.15285	0.797815	0.56255	-0.235264	11	32417886	F	II	WT1	Body	opensea	Body-opensea		rs141834493;rs142937387;rs147241955;rs147126640;rs151034312	20;24;27;41;50
cg20641425	-0.129254	0.809742	-2.10343	0.0461165	0.257995	-4.91366	0.882124	0.75287	-0.129254	11	32417909	R	II	WT1	Body	opensea	Body-opensea		rs147939483;rs141834493;rs142937387	26;5;1
cg00806185	-0.046878	0.906221	-1.6349	0.115148	0.402857	-5.70125	0.932472	0.885594	-0.046878	11	32417913	R	II	WT1	Body	opensea	Body-opensea		rs147939483;rs141834493;rs142937387;rs147241955	30;9;5;2
cg03954344	-0.0555603	0.913158	-1.6348	0.115169	0.402883	-5.7014	0.944272	0.888712	-0.0555603	11	32417924	R	I	WT1	Body	opensea	Body-opensea		rs147939483;rs141834493;rs142937387;rs147241955	41;20;16;13
cg01168289	-0.10123	0.636471	-0.87018	0.392841	0.68583	-6.62487	0.69316	0.59193	-0.10123	11	32421514	R	II	WT1	Body	opensea	Body-opensea		rs544966826;rs150194429	13;9
cg27019929	-0.207139	0.727837	-2.0509	0.0513717	0.272741	-5.00908	0.843835	0.636696	-0.207139	11	32421518	R	II	WT1	Body	opensea	Body-opensea		rs544966826;rs150194429	17;13
cg24325551	-0.208583	0.660343	-2.04752	0.0517271	0.273737	-5.01515	0.77715	0.568566	-0.208583	11	32421635	F	II	WT1	Body	opensea	Body-opensea		rs111692843;rs139299919;rs142887065;rs566385811	16;19;28;37
cg10244666	-0.0537911	0.346379	-0.702924	0.48888	0.752184	-6.75733	0.376502	0.322711	-0.0537911	11	32421808	F	I	WT1	Body	opensea	Body-opensea		rs534939906;rs140140507;rs5030259	1;29;33
cg08575722	-0.0826622	0.431328	-1.03696	0.31011	0.621577	-6.46661	0.477619	0.394957	-0.0826622	11	32421845	F	II	WT1	Body	opensea	Body-opensea
cg04342500	-0.0211697	0.814566	-0.299142	0.767412	0.906336	-6.96387	0.826421	0.805251	-0.0211697	11	32422228	F	II	WT1	Body	opensea	Body-opensea		rs191565947;rs563774489	5;14
cg12645202	-0.23147	0.678798	-2.44826	0.02206	0.173385	-4.24852	0.808421	0.576951	-0.23147	11	32442615	F	II	WT1	Body	opensea	Body-opensea		rs147920357;rs182045630;rs3858445;rs141758386	0;10;21;40
cg17989833	-0.102884	0.780022	-1.38903	0.177605	0.488916	-6.05149	0.837637	0.734754	-0.102884	11	32444987	R	II	WT1	Body	shelf	Body-shelf	chr11:32448261-32449744	rs375798330;rs74568338;rs139699227	10;7;1
cg09695430	-0.00903903	0.399822	-0.0837908	0.933919	0.976215	-7.0064	0.404884	0.395845	-0.00903903	11	32447944	F	II	WT1	Body	shore	Body-shore	chr11:32448261-32449744
cg20204986	0.075778	0.350442	0.882524	0.386266	0.681102	-6.61404	0.308006	0.383784	0.075778	11	32448067	F	II	WT1	Body	shore	Body-shore	chr11:32448261-32449744
cg13638420	0.0291021	0.0678953	0.837214	0.410749	0.69879	-6.65308	0.0515981	0.0807002	0.0291021	11	32448293	F	II	WT1	Body	island	Body-island	chr11:32448261-32449744	rs552324308;rs77801880	7;26
cg25094569	-0.00653544	0.0370407	-1.14021	0.265473	0.581894	-6.35599	0.0407006	0.0341651	-0.00653544	11	32448769	F	II	WT1	Body	island	Body-island	chr11:32448261-32449744	rs563585732;rs182311369;rs559617712;rs565946187;rs79466583	4;13;30;40;49
cg13301003	-0.0271972	0.319412	-0.410496	0.685091	0.866122	-6.92326	0.334642	0.307445	-0.0271972	11	32449254	R	II	WT1	Body	island	Body-island	chr11:32448261-32449744	rs532391898;rs545790313	26;2
cg04096767	0.0482018	0.151325	1.0436	0.307093	0.619044	-6.45979	0.124332	0.172534	0.0482018	11	32449450	F	II	WT1	Body	island	Body-island	chr11:32448261-32449744	rs534585222;rs1799933	31;36
cg12006284	0.0115278	0.167836	0.206785	0.837926	0.937654	-6.98795	0.161381	0.172908	0.0115278	11	32449638	R	II	WT1	Body	island	Body-island	chr11:32448261-32449744	rs5030168	16
cg24106790	0.0388886	0.0766696	0.913181	0.370249	0.66909	-6.58652	0.0548919	0.0937806	0.0388886	11	32449728	R	II	WT1	Body	island	Body-island	chr11:32448261-32449744	rs572832692	45
cg12982322	-0.0214432	0.20218	-0.338085	0.738245	0.892648	-6.9511	0.214188	0.192745	-0.0214432	11	32449821	F	II	WT1	Body	shore	Body-shore	chr11:32448261-32449744	rs147467689	5
cg16501028	-0.0607552	0.361794	-1.14217	0.264673	0.581146	-6.3538	0.395817	0.335061	-0.0607552	11	32450000	F	II	WT1	Body	shore	Body-shore	chr11:32448261-32449744
cg04456238	-0.136176	0.277141	-1.9132	0.0677504	0.313572	-5.25102	0.353399	0.217224	-0.136176	11	32450104	R	II	WT1	Body	shore	Body-shore	chr11:32448261-32449744	rs377573993;rs142653301;rs2234584	43;42;39
cg05222924	0.0354823	0.105057	0.478558	0.636593	0.840717	-6.89225	0.0851871	0.120669	0.0354823	11	32450486	R	II	WT1	Body	shore	Body-shore	chr11:32452144-32452708
cg06516124	-0.0114052	0.114873	-0.23015	0.81993	0.929885	-6.98268	0.12126	0.109855	-0.0114052	11	32450591	F	II	WT1	Body	shore	Body-shore	chr11:32452144-32452708	rs78042269;rs545683047	9;31
cg25782229	-0.26366	0.465006	-2.55493	0.0173986	0.151294	-4.03037	0.612655	0.348995	-0.26366	11	32450692	F	II	WT1	Body	shore	Body-shore	chr11:32452144-32452708	rs5030160;rs539564307	41;51
cg20989480	-0.0412006	0.933029	-1.27115	0.215884	0.532393	-6.20228	0.956101	0.9149	-0.0412006	11	32451461	R	II	WT1	Body	shore	Body-shore	chr11:32452144-32452708	rs56054851	27
cg08787968	-0.19559	0.64576	-2.99765	0.00624944	0.0815015	-3.07289	0.75529	0.5597	-0.19559	11	32451777	R	I	WT1	Body	shore	Body-shore	chr11:32452144-32452708
cg12781568	-0.084518	0.892939	-1.61519	0.119369	0.409447	-5.73103	0.940269	0.855751	-0.084518	11	32452038	F	II	WT1	Body	shore	Body-shore	chr11:32452144-32452708	rs551678052;rs557243591	0;37
cg01693350	-0.349566	0.617311	-4.12709	0.000383335	0.0122891	-0.379346	0.813068	0.463501	-0.349566	11	32452187	F	I	WT1	Body	island	Body-island	chr11:32452144-32452708	rs536745067	24
cg15518358	-0.26147	0.461825	-3.12851	0.00457137	0.0667748	-2.77621	0.608248	0.346778	-0.26147	11	32452365	F	I	WT1	TSS200	island	TSS200-island	chr11:32452144-32452708
cg15446391	-0.237982	0.572418	-3.19205	0.0039221	0.060414	-2.63027	0.705688	0.467706	-0.237982	11	32452370	F	II	WT1	Body	island	Body-island	chr11:32452144-32452708
cg00142072	-0.275636	0.548971	-3.69238	0.00114483	0.0264244	-1.44541	0.703327	0.427691	-0.275636	11	32452455	R	I	WT1	TSS200	island	TSS200-island	chr11:32452144-32452708	rs572439044;rs189149007;rs559722022;rs528915633;rs141264661	33;32;29;24;8
cg19211915	-0.238604	0.32774	-3.22965	0.00358073	0.0568748	-2.54334	0.461358	0.222754	-0.238604	11	32452513	F	II	WT1	Body	island	Body-island	chr11:32452144-32452708	rs12575247;rs547764281;rs567670079	11;19;23
cg09234616	-0.21993	0.300232	-2.69564	0.0126457	0.125384	-3.73464	0.423393	0.203463	-0.21993	11	32452592	R	I	WT1	Body	island	Body-island	chr11:32452144-32452708	rs536708187;rs556637971	16;11
cg13641903	-0.205999	0.396631	-2.90954	0.00769602	0.0926744	-3.26946	0.51199	0.305991	-0.205999	11	32452608	F	I	WT1	Body	island	Body-island	chr11:32452144-32452708	rs371328508	51
cg22533573	-0.0929701	0.187611	-1.5326	0.138479	0.437718	-5.85266	0.239674	0.146704	-0.0929701	11	32452771	F	II	WT1	Body	shore	Body-shore	chr11:32452144-32452708
cg15315385	-0.151088	0.219068	-1.75555	0.0919499	0.363011	-5.51273	0.303677	0.152589	-0.151088	11	32452839	R	II	WT1	Body	shore	Body-shore	chr11:32452144-32452708	rs541335452;rs75396536	18;7
cg02838895	-0.104608	0.849794	-2.16742	0.0403697	0.240785	-4.79523	0.908375	0.803767	-0.104608	11	32453715	F	II	WT1	TSS1500	shore	TSS1500-shore	chr11:32454874-32457311
cg27409910	-0.164358	0.726402	-2.28404	0.0315311	0.211118	-4.57333	0.818442	0.654084	-0.164358	11	32454216	F	II	WT1	Body	shore	Body-shore	chr11:32454874-32457311	rs139888846;rs76747095;rs11031781	0;36;46
cg16463460	-0.27772	0.652525	-3.17939	0.00404387	0.0616209	-2.65943	0.808048	0.530328	-0.27772	11	32454718	R	II	WT1	Body	shore	Body-shore	chr11:32454874-32457311	rs5030150	38
cg07716052	-0.101893	0.501968	-0.982032	0.335901	0.642671	-6.52156	0.559028	0.457135	-0.101893	11	32454748	R	II	WT1	Body	shore	Body-shore	chr11:32454874-32457311
cg21769619	-0.19981	0.532704	-2.001	0.0568498	0.287198	-5.09814	0.644597	0.444788	-0.19981	11	32454768	R	II	WT1	Body	shore	Body-shore	chr11:32454874-32457311
cg17486860	-0.199254	0.332458	-1.789	0.0862723	0.352351	-5.45863	0.444041	0.244786	-0.199254	11	32454840	F	II	WT1	Body	shore	Body-shore	chr11:32454874-32457311	rs5030147	35
cg02524954	-0.00343147	0.0899805	-0.0841581	0.93363	0.976111	-7.00636	0.0919021	0.0884706	-0.00343147	11	32454964	R	I	WT1	Body	island	Body-island	chr11:32454874-32457311	rs537718933;rs5030146;rs571153446;rs538624570	50;49;17;12
cg26848718	-0.0453834	0.224587	-0.518905	0.608589	0.825193	-6.87167	0.250001	0.204618	-0.0453834	11	32454975	R	I	WT1	Body	island	Body-island	chr11:32454874-32457311	rs571153446;rs538624570	28;23
cg07211140	-0.11584	0.259174	-1.3062	0.203891	0.519609	-6.15865	0.324045	0.208205	-0.11584	11	32455025	R	I	WT1	Body	island	Body-island	chr11:32454874-32457311
cg22511262	0.0130229	0.147603	0.196065	0.846213	0.941218	-6.99018	0.14031	0.153333	0.0130229	11	32455192	F	II	WT1	Body	island	Body-island	chr11:32454874-32457311	rs574567853	13
cg18950778	-0.0506276	0.204645	-0.545647	0.590355	0.814602	-6.85714	0.232996	0.182369	-0.0506276	11	32455362	R	II	WT1	Body	island	Body-island	chr11:32454874-32457311
cg25586361	-0.0653782	0.279054	-0.76366	0.452528	0.728075	-6.71233	0.315665	0.250287	-0.0653782	11	32455444	R	II	WT1	Body	island	Body-island	chr11:32454874-32457311	rs563419231	6
cg12060848	0.00265431	0.0454424	0.138121	0.891299	0.959606	-7.00017	0.0439559	0.0466103	0.00265431	11	32455639	F	II	WT1	Body	island	Body-island	chr11:32454874-32457311
cg09257824	0.0156011	0.0974564	0.314502	0.755863	0.901002	-6.95902	0.0887198	0.104321	0.0156011	11	32455642	F	II	WT1	Body	island	Body-island	chr11:32454874-32457311
cg16092786	0.067468	0.0826532	1.66585	0.108772	0.39253	-5.65389	0.0448711	0.112339	0.067468	11	32455735	R	II	WT1	Body	island	Body-island	chr11:32454874-32457311	rs572688446	19
cg25563456	-0.000284975	0.0448628	-0.0761736	0.939914	0.978465	-7.00703	0.0450224	0.0447374	-0.000284975	11	32456069	R	II	WT1	Body	island	Body-island	chr11:32454874-32457311	rs5030140;rs189447930;rs565689607	45;22;18
cg21548155	-0.00634628	0.0576604	-0.981081	0.336361	0.643037	-6.52249	0.0612143	0.0548681	-0.00634628	11	32456340	R	I	WT1	1stExon	island	1stExon-island	chr11:32454874-32457311	rs9332973;rs2234583;rs377072761;rs572926487;rs141135091	45;44;27;13;2
cg15107670	-0.00647176	0.0448092	-0.988624	0.332731	0.640291	-6.51511	0.0484333	0.0419616	-0.00647176	11	32456759	F	II	WT1	1stExon	island	1stExon-island	chr11:32454874-32457311	rs537150542	31
cg14657517	0.00214676	0.0292195	0.442757	0.661915	0.854251	-6.90914	0.0280173	0.0301641	0.00214676	11	32456910	R	I	WT1	1stExon	island	1stExon-island	chr11:32454874-32457311	rs556835183	32
cg07193766	-0.00309999	0.0449119	-0.484422	0.632487	0.838507	-6.88936	0.0466479	0.0435479	-0.00309999	11	32457127	R	I	WT1	TSS200	island	TSS200-island	chr11:32454874-32457311	rs555779913	6
cg19570244	-0.00394814	0.0245865	-1.15725	0.258583	0.575443	-6.33683	0.0267974	0.0228493	-0.00394814	11	32457158	F	I	WT1	TSS200	island	TSS200-island	chr11:32454874-32457311
cg26232818	0.00371551	0.0397519	0.278076	0.783341	0.913769	-6.97013	0.0376712	0.0413867	0.00371551	11	32457386	R	I	WIT1	Body	shore	Body-shore	chr11:32454874-32457311	rs568055576;rs2234579	19;2
cg22975913	0.0207923	0.0909016	0.452784	0.65478	0.850587	-6.90454	0.079258	0.10005	0.0207923	11	32457727	R	II	WIT1	Body	shore	Body-shore	chr11:32459422-32459878
cg12600018	0.00386153	0.0336596	0.216263	0.830614	0.934498	-6.98588	0.0314971	0.0353586	0.00386153	11	32457878	F	II	WIT1	Body	shore	Body-shore	chr11:32459422-32459878	rs5030129;rs2301252	13;49
cg16294566	0.0538396	0.094699	1.08973	0.286677	0.601203	-6.41126	0.0645488	0.118388	0.0538396	11	32458656	R	II	WIT1	Body	shore	Body-shore	chr11:32459422-32459878	rs5030118;rs183740439	34;28
cg19718882	-0.0114588	0.0805777	-0.301334	0.765761	0.905638	-6.96319	0.0869946	0.0755358	-0.0114588	11	32458714	R	II	WIT1	Body	shore	Body-shore	chr11:32459422-32459878
cg14891410	-0.113764	0.292715	-1.42803	0.166193	0.474681	-5.9991	0.356423	0.242659	-0.113764	11	32458769	F	I	WIT1	Body	shore	Body-shore	chr11:32459422-32459878	rs556528975;rs3809060	15;38
cg24286165	-0.0464098	0.079613	-0.822413	0.418955	0.704719	-6.66542	0.105603	0.0591927	-0.0464098	11	32458966	F	II	WIT1	Body	shore	Body-shore	chr11:32459422-32459878
cg16325378	-0.00160597	0.0376155	-0.106139	0.916356	0.969456	-7.0042	0.0385149	0.0369089	-0.00160597	11	32459057	F	II	WIT1	Body	shore	Body-shore	chr11:32459422-32459878	rs3809061;rs3809062	8;25
cg04131898	-0.00499581	0.0856395	-0.256359	0.799863	0.920947	-6.97611	0.0884372	0.0834413	-0.00499581	11	32459428	F	I	WIT1	Body	island	Body-island	chr11:32459422-32459878	rs10835908;rs530175830	24;49
cg07281879	-0.0907215	0.159364	-1.46077	0.157074	0.462955	-5.95418	0.210168	0.119446	-0.0907215	11	32459626	F	I	WIT1	Body	island	Body-island	chr11:32459422-32459878
cg25577842	-0.03762	0.0374539	-1.2588	0.220236	0.536943	-6.21741	0.0585212	0.0209011	-0.03762	11	32459760	F	II	WIT1	Body	island	Body-island	chr11:32459422-32459878	rs576243253	10
cg03052301	0.00138686	0.0638536	0.0375061	0.970392	0.989576	-7.0093	0.063077	0.0644638	0.00138686	11	32459954	F	II	WIT1	Body	shore	Body-shore	chr11:32460586-32461004
cg09711746	0.0301889	0.0922856	0.930101	0.3616	0.662446	-6.57096	0.0753799	0.105569	0.0301889	11	32460375	R	II	WIT1	Body	shore	Body-shore	chr11:32460586-32461004
cg27259320	0.00806498	0.0833011	0.425614	0.67419	0.860498	-6.91678	0.0787847	0.0868497	0.00806498	11	32460587	R	II	WIT1	Body	island	Body-island	chr11:32460586-32461004	rs139541127;rs145162253;rs11031784;rs545914157;rs140128525	46;16;14;9;2
cg12766736	-0.0130332	0.226726	-0.250524	0.804319	0.923054	-6.97764	0.234025	0.220992	-0.0130332	11	32460656	R	I	WIT1	Body	island	Body-island	chr11:32460586-32461004	rs548803565;rs568654204;rs3087923;rs549758019	49;43;34;21
cg27234067	-0.0195038	0.0598747	-1.44882	0.160356	0.4673	-5.97068	0.0707968	0.0512931	-0.0195038	11	32460799	F	I	WIT1	Body	island	Body-island	chr11:32460586-32461004
cg05022105	-0.0841958	0.147424	-2.13745	0.0429755	0.248561	-4.85099	0.194574	0.110378	-0.0841958	11	32460980	R	II	WIT1	Body	island	Body-island	chr11:32460586-32461004	rs182007248;rs114876591;rs528631448;rs542008187	41;30;28;25
cg25247290	0.0186341	0.135384	0.573095	0.571923	0.803773	-6.84148	0.124948	0.143583	0.0186341	11	32461212	R	I	WIT1	Body	shore	Body-shore	chr11:32459422-32459878	rs76282644;rs568268536	31;28
cg06845853	0.0244402	0.174319	0.375094	0.710892	0.879243	-6.93754	0.160632	0.185073	0.0244402	11	32461240	F	I	WIT1	Body	shore	Body-shore	chr11:32459422-32459878	rs556819388	45
cg06975166	-0.00565743	0.979917	-0.901254	0.376428	0.673697	-6.59733	0.983085	0.977428	-0.00565743	11	35159087	R	II	CD44	TSS1500	shore	TSS1500-shore	chr11:35160375-35161000	rs137925807;rs112935449	31;22
cg23210303	-0.00119841	0.892781	-0.064789	0.94888	0.981822	-7.00785	0.893452	0.892254	-0.00119841	11	35159136	F	II	CD44	TSS1500	shore	TSS1500-shore	chr11:35160375-35161000	rs61327674;rs576935235	0;46
cg20971158	0.127917	0.625906	1.77656	0.0883471	0.356427	-5.47883	0.554273	0.68219	0.127917	11	35159382	R	II	CD44	TSS1500	shore	TSS1500-shore	chr11:35160375-35161000	rs7944409;rs530425723	31;23
cg13284921	0.0168951	0.0578461	0.438866	0.664692	0.855738	-6.9109	0.0483849	0.0652799	0.0168951	11	35160311	F	II	CD44	TSS200	shore	TSS200-shore	chr11:35160375-35161000	rs570717861;rs185894101;rs559417679;rs188697147	16;18;42;45
cg20143092	-0.00745808	0.0115948	-0.93394	0.359656	0.660962	-6.5674	0.0157713	0.00831326	-0.00745808	11	35160330	R	II	CD44	TSS200	shore	TSS200-shore	chr11:35160375-35161000	rs7111018;rs570717861;rs185894101	39;5;3
cg08530414	-0.00597452	0.0371865	-0.590369	0.560473	0.796971	-6.83124	0.0405323	0.0345578	-0.00597452	11	35160400	R	II	CD44	TSS200	island	TSS200-island	chr11:35160375-35161000	rs559417679;rs188697147;rs375088285	49;46;2
cg17640322	-0.0060313	0.0235482	-1.66048	0.109857	0.394363	-5.66216	0.0269257	0.0208944	-0.0060313	11	35160462	F	I	CD44	5'UTR	island	5'UTR-island	chr11:35160375-35161000	rs575021598;rs537843878;rs369478370	24;26;43
cg01879488	-0.00551121	0.0389464	-1.35118	0.189265	0.502971	-6.10116	0.0420327	0.0365215	-0.00551121	11	35160498	F	II	CD44	5'UTR	island	5'UTR-island	chr11:35160375-35161000	rs369478370;rs577575923;rs540543378	7;22;51
cg15363480	0.00137847	0.00448339	0.714857	0.481608	0.747515	-6.74877	0.00371145	0.00508992	0.00137847	11	35160685	F	II	CD44	5'UTR	island	5'UTR-island	chr11:35160375-35161000
cg07262328	0.00103886	0.0314265	0.377986	0.708771	0.878179	-6.93642	0.0308447	0.0318836	0.00103886	11	35160709	R	II	CD44	5'UTR	island	5'UTR-island	chr11:35160375-35161000
cg14194075	-0.00448382	0.0174096	-1.55632	0.132748	0.429613	-5.81826	0.0199205	0.0154367	-0.00448382	11	35160827	F	I	CD44	5'UTR	island	5'UTR-island	chr11:35160375-35161000	rs55707108;rs12293021	6;12
cg01663768	0.00604065	0.0390673	0.925868	0.363751	0.664154	-6.57488	0.0356845	0.0417252	0.00604065	11	35160843	F	II	CD44	5'UTR	island	5'UTR-island	chr11:35160375-35161000	rs529030568	49
cg18652941	0.00268042	0.0453826	0.624404	0.538265	0.78339	-6.8102	0.0438816	0.046562	0.00268042	11	35160892	R	II	CD44	1stExon	island	1stExon-island	chr11:35160375-35161000	rs529030568	2
cg01766065	-0.000835532	0.0596789	-0.229309	0.820576	0.930139	-6.98288	0.0601468	0.0593112	-0.000835532	11	35161183	F	I	CD44	Body	shore	Body-shore	chr11:35160375-35161000
cg04125208	-0.00538914	0.0414587	-0.926723	0.363316	0.663804	-6.57409	0.0444766	0.0390875	-0.00538914	11	35161229	F	II	CD44	Body	shore	Body-shore	chr11:35160375-35161000
cg21076259	-0.00927367	0.0305775	-0.977146	0.338265	0.644547	-6.52631	0.0357708	0.0264971	-0.00927367	11	35161345	F	II	CD44	Body	shore	Body-shore	chr11:35160375-35161000
cg23186333	0.0263353	0.0714321	1.76113	0.090981	0.361342	-5.50375	0.0566843	0.0830196	0.0263353	11	35161900	R	II	CD44	Body	shore	Body-shore	chr11:35160375-35161000	rs556920519;rs184164547;rs545614248	32;14;2
cg14082886	0.0851955	0.122899	1.25462	0.221722	0.538406	-6.22249	0.07519	0.160385	0.0851955	11	35164485	F	II	CD44	Body	shelf	Body-shelf	chr11:35160375-35161000	rs16926942;rs556996181	33;42
cg04877689	0.0106472	0.0849488	0.306517	0.76186	0.903845	-6.96157	0.0789863	0.0896336	0.0106472	11	35166136	F	II	CD44	Body	opensea	Body-opensea		rs533020414	29
cg02663352	0.204421	0.491818	2.36618	0.0264066	0.191659	-4.41262	0.377343	0.581763	0.204421	11	35167041	R	II	CD44	Body	opensea	Body-opensea		rs533804008	1
cg15695194	0.0121913	0.664402	0.283556	0.779188	0.911855	-6.96855	0.657575	0.669766	0.0121913	11	35179802	F	II	CD44	Body	opensea	Body-opensea		rs193241127;rs536551357	0;49
cg07449130	0.0120536	0.158967	0.229514	0.820418	0.930075	-6.98283	0.152217	0.16427	0.0120536	11	35180086	F	II	CD44	Body	opensea	Body-opensea		rs139815479;rs543729016	3;48
cg06194044	-0.215914	0.492834	-4.19501	0.000322736	0.0108982	-0.210815	0.613745	0.397832	-0.215914	11	35180694	F	II	CD44	Body	opensea	Body-opensea		rs139229112;rs142546884;rs191970655	7;16;27
cg01578625	0.0347367	0.107696	0.870029	0.392922	0.685881	-6.625	0.0882437	0.12298	0.0347367	11	35184170	F	II	CD44	Body	opensea	Body-opensea		rs78330836;rs145281865;rs184421745	1;41;51
cg02081846	-0.0119985	0.922374	-0.57843	0.568374	0.801676	-6.83835	0.929093	0.917095	-0.0119985	11	35186440	R	II	CD44	Body	opensea	Body-opensea		rs560898244	2
cg13703804	0.0566919	0.135746	1.76903	0.0896243	0.358831	-5.49101	0.103999	0.160691	0.0566919	11	35187061	F	II	CD44	Body	opensea	Body-opensea		rs137885085;rs547918186	23;40
cg11478974	-0.0589008	0.109809	-1.2709	0.215972	0.532439	-6.20259	0.142794	0.0838927	-0.0589008	11	35187825	F	II	CD44	Body	opensea	Body-opensea		rs138546828	1
cg14765731	-0.0364229	0.0455406	-1.40596	0.172578	0.482653	-6.0289	0.0659374	0.0295145	-0.0364229	11	35187831	R	II	CD44	Body	opensea	Body-opensea		rs138546828	7
cg04171808	0.0409873	0.0993189	0.777838	0.444282	0.722388	-6.70131	0.076366	0.117353	0.0409873	11	35188437	F	II	CD44	Body	opensea	Body-opensea		rs149265840	5
cg25096745	0.0350006	0.765211	1.20994	0.238109	0.555364	-6.27597	0.745611	0.780611	0.0350006	11	35195513	R	II	CD44	Body	opensea	Body-opensea		rs562723564	25
cg02366400	0.0281668	0.773643	1.08586	0.288349	0.602735	-6.4154	0.75787	0.786037	0.0281668	11	35198016	F	II	CD44	Body	opensea	Body-opensea		rs4756195;rs552161859	16;20
cg16974433	-0.0446225	0.924656	-1.86453	0.0745489	0.328776	-5.33361	0.949645	0.905023	-0.0446225	11	35198159	R	II	CD44	Body	opensea	Body-opensea
cg14593191	0.0286183	0.111585	0.792518	0.435839	0.716394	-6.6897	0.0955587	0.124177	0.0286183	11	35201133	R	II	CD44	Body	opensea	Body-opensea		rs142862551	1
cg17308468	0.0382187	0.136176	0.648864	0.5226	0.773621	-6.79438	0.114773	0.152992	0.0382187	11	35201701	F	II	CD44	Body	opensea	Body-opensea
cg16490596	0.0286506	0.0746853	0.787604	0.438654	0.718488	-6.69361	0.058641	0.0872915	0.0286506	11	35205279	F	II	CD44	Body	opensea	Body-opensea		rs115163931	19
cg25933215	0.0924925	0.382247	1.37768	0.181041	0.493076	-6.06651	0.330451	0.422944	0.0924925	11	35208205	F	II	CD44	Body	opensea	Body-opensea		rs189325627;rs3736812	1;46
cg25308022	0.00610766	0.843963	0.239948	0.812413	0.926679	-6.98031	0.840543	0.84665	0.00610766	11	35208256	F	II	CD44	Body	opensea	Body-opensea		rs74789816	49
cg22768101	-0.055648	0.475916	-0.758547	0.455524	0.730165	-6.71625	0.507079	0.451431	-0.055648	11	35208949	R	II	CD44	Body	opensea	Body-opensea		rs149675294;rs537412346;rs145448481	33;17;2
cg08845621	-0.0598102	0.752387	-1.12176	0.273086	0.58897	-6.37645	0.785881	0.726071	-0.0598102	11	35211319	F	II	CD44	Body	opensea	Body-opensea		rs568486899	0
cg00430315	-0.0500785	0.91695	-1.42025	0.168423	0.477643	-6.00966	0.944994	0.894915	-0.0500785	11	35211393	R	II	CD44	ExonBnd	opensea	ExonBnd-opensea
cg14682298	0.00879804	0.650067	0.206129	0.838433	0.937861	-6.98809	0.64514	0.653938	0.00879804	11	35217959	F	II	CD44	Body	opensea	Body-opensea		rs544753878;rs564642985;rs76273995	11;12;33
cg02971921	-0.0126407	0.749646	-0.270006	0.789469	0.916394	-6.97241	0.756724	0.744084	-0.0126407	11	35217970	R	II	CD44	Body	opensea	Body-opensea		rs544753878;rs564642985	2;1
cg11886905	-0.0328332	0.563572	-0.51279	0.612796	0.827512	-6.8749	0.581959	0.549126	-0.0328332	11	35218510	R	II	CD44	Body	opensea	Body-opensea		rs112878236	1
cg03172156	-0.0139239	0.733783	-0.299316	0.767281	0.906297	-6.96382	0.741581	0.727657	-0.0139239	11	35218535	R	II	CD44	Body	opensea	Body-opensea		rs112878236;rs182890992	26;11
cg10070640	0.0344925	0.84792	1.59085	0.124759	0.417788	-5.76742	0.828604	0.863097	0.0344925	11	35219225	F	II	CD44	Body	opensea	Body-opensea		rs538418683;rs550761818	16;42
cg24047014	-0.00354852	0.984751	-0.515841	0.610695	0.826279	-6.87329	0.986738	0.98319	-0.00354852	11	35222480	R	II	CD44	Body	opensea	Body-opensea		rs115589955	2
cg25477425	-0.0175068	0.944974	-1.07429	0.2934	0.607114	-6.42772	0.954778	0.937271	-0.0175068	11	35222643	F	II	CD44	ExonBnd	opensea	ExonBnd-opensea		rs560004971;rs35356320	30;38
cg17002458	-0.0440336	0.762731	-0.833631	0.412727	0.700263	-6.65609	0.78739	0.743356	-0.0440336	11	35227159	F	II	CD44	Body	opensea	Body-opensea		rs187580253;rs191094660	1;45
cg16344511	-0.0813812	0.702179	-2.04097	0.052423	0.275574	-5.02693	0.747752	0.666371	-0.0813812	11	35228261	F	II	CD44	Body	opensea	Body-opensea		rs35334525	34
cg15239179	-0.34338	0.689156	-6.15686	2.34e-06	0.000298676	4.67007	0.881449	0.538069	-0.34338	11	35229448	F	II	CD44	Body	opensea	Body-opensea
cg15004837	-0.0442808	0.924043	-1.74109	0.094502	0.367606	-5.53587	0.94884	0.904559	-0.0442808	11	35232886	F	II	CD44	Body	opensea	Body-opensea		rs150470699;rs190050012;rs139615282	1;23;48
cg13462062	0.0287932	0.832011	0.683572	0.500806	0.759929	-6.77092	0.815887	0.84468	0.0287932	11	35232984	R	II	CD44	ExonBnd	opensea	ExonBnd-opensea		rs144241464;rs200703452;rs146578989	29;24;1
cg22493686	-0.00626845	0.947953	-0.712057	0.483309	0.748588	-6.75079	0.951464	0.945195	-0.00626845	11	35234096	F	II	CD44	Body	opensea	Body-opensea		rs540009382;rs553192569	1;15
cg13621727	-0.00314316	0.906074	-0.131849	0.896205	0.961709	-7.00104	0.907834	0.904691	-0.00314316	11	35235930	R	II	CD44	Body	opensea	Body-opensea		rs146056096;rs551555708;rs114686719	12;9;2
cg19768859	-0.0736859	0.874499	-2.22907	0.0354513	0.224853	-4.67887	0.915763	0.842077	-0.0736859	11	35236862	F	II	CD44	Body	opensea	Body-opensea		rs561391319;rs186056098	15;33
cg23420392	-0.00906011	0.973128	-1.56239	0.131314	0.427531	-5.80938	0.978201	0.969141	-0.00906011	11	35236876	R	II	CD44	Body	opensea	Body-opensea		rs572689719;rs182691308;rs561391319	48;26;1
cg19430728	0.000665893	0.894457	0.0285095	0.977492	0.99206	-7.0096	0.894084	0.89475	0.000665893	11	35237158	R	II	CD44	Body	opensea	Body-opensea		rs151129148;rs376873907;rs192214871	37;2;1
cg13570347	0.0376179	0.827485	1.23971	0.227092	0.544072	-6.24052	0.806419	0.844036	0.0376179	11	35238777	R	II	CD44	Body	opensea	Body-opensea		rs143128233	1
cg16175294	-0.0294668	0.862303	-1.31724	0.200221	0.515583	-6.14469	0.878805	0.849338	-0.0294668	11	35243965	F	II	CD44	Body	opensea	Body-opensea		rs56137668;rs540827504;rs561041174	18;25;47
cg27189822	-0.06933	0.204083	-2.08867	0.0475429	0.262049	-4.94065	0.242907	0.173577	-0.06933	11	35247791	R	II	CD44	Body	opensea	Body-opensea		rs16927120	48
cg08688659	-0.0582583	0.897935	-1.39532	0.175724	0.486563	-6.04313	0.93056	0.872302	-0.0582583	11	35249965	F	II	CD44	Body	opensea	Body-opensea		rs570322832;rs189527367;rs552540058	18;42;48
cg15427520	-0.0267239	0.948257	-1.92174	0.066615	0.310969	-5.23637	0.963223	0.936499	-0.0267239	11	35252384	R	II	CD44	3'UTR	opensea	3'UTR-opensea		rs564562340;rs533174554	31;1
cg09077672	-0.0254933	0.921563	-1.48984	0.149319	0.452592	-5.91358	0.935839	0.910346	-0.0254933	11	35253154	F	II	CD44	3'UTR	opensea	3'UTR-opensea
cg04699227	-0.000193594	0.909914	-0.00974938	0.992302	0.997416	-7.00997	0.910023	0.909829	-0.000193594	11	35253243	F	II	CD44	3'UTR	opensea	3'UTR-opensea		rs150714844;rs13347;rs113729978	0;29;35
cg19114214	0.00221415	0.676586	0.0746713	0.941096	0.978898	-7.00714	0.675346	0.67756	0.00221415	11	67349590	F	II	GSTP1	TSS1500	shore	TSS1500-shore	chr11:67350928-67351953	rs182834246	34
cg06841499	-0.0284543	0.661524	-1.64079	0.11391	0.400945	-5.69228	0.677459	0.649004	-0.0284543	11	67349641	R	II	GSTP1	TSS1500	shore	TSS1500-shore	chr11:67350928-67351953	rs182834246	19
cg25135322	-0.00644124	0.0287343	-0.51828	0.609018	0.825423	-6.872	0.0323414	0.0259002	-0.00644124	11	67350153	R	II	GSTP1	TSS1500	shore	TSS1500-shore	chr11:67350928-67351953
cg23725454	-0.0175766	0.0759648	-0.617174	0.542944	0.786412	-6.81476	0.0858077	0.0682312	-0.0175766	11	67350195	F	II	GSTP1	TSS1500	shore	TSS1500-shore	chr11:67350928-67351953
cg25866895	0.111442	0.189016	2.28528	0.0314476	0.210818	-4.57094	0.126609	0.23805	0.111442	11	67350326	R	II	GSTP1	TSS1500	shore	TSS1500-shore	chr11:67350928-67351953	rs77301156;rs538424339;rs80235286;rs556912083	47;32;22;20
cg05244766	0.25234	0.544238	3.04256	0.00561607	0.076226	-2.97169	0.402927	0.655267	0.25234	11	67350499	R	II	GSTP1	TSS1500	shore	TSS1500-shore	chr11:67350928-67351953	rs643318;rs34743590;rs643317;rs374722054	45;45;44;10
cg02659086	0.0032675	0.0211687	0.820159	0.420214	0.705622	-6.66728	0.0193389	0.0226064	0.0032675	11	67350976	R	I	GSTP1	TSS200	island	TSS200-island	chr11:67350928-67351953	rs547773398;rs17593068;rs45447591;rs45457391;rs576504247	51;46;24;23;8
cg04920951	0.0016476	0.0141116	0.532417	0.599343	0.819728	-6.86442	0.013189	0.0148366	0.0016476	11	67351271	R	I	GSTP1	1stExon	island	1stExon-island	chr11:67350928-67351953
cg26250609	0.00464747	0.0219535	0.60548	0.550555	0.791087	-6.82204	0.0193509	0.0239984	0.00464747	11	67351273	F	I	GSTP1	1stExon	island	1stExon-island	chr11:67350928-67351953	rs45485891;rs8191439;rs45458200	22;24;41
cg06928838	0.0849993	0.099868	2.03028	0.053576	0.278661	-5.04607	0.0522684	0.137268	0.0849993	11	67351490	R	I	GSTP1	Body	island	Body-island	chr11:67350928-67351953	rs548105614	9
cg09038676	0.260735	0.176261	3.62461	0.00135554	0.0296929	-1.60904	0.030249	0.290984	0.260735	11	67351608	F	II	GSTP1	Body	island	Body-island	chr11:67350928-67351953	rs8191444	16
cg11566244	0.475087	0.432492	5.21864	2.41e-05	0.00166907	2.35138	0.166443	0.64153	0.475087	11	67351786	F	II	GSTP1	Body	island	Body-island	chr11:67350928-67351953	rs543963099;rs562150461;rs8191446	7;26;41
cg22224704	0.334288	0.374235	4.19005	0.000326815	0.0109931	-0.223123	0.187034	0.521321	0.334288	11	67352041	R	II	GSTP1	Body	shore	Body-shore	chr11:67350928-67351953	rs45506591	51
cg07493922	0.351268	0.623727	3.77813	0.000923785	0.0228329	-1.23721	0.427017	0.778285	0.351268	11	67352222	F	II	GSTP1	Body	shore	Body-shore	chr11:67350928-67351953	rs762803	34
cg14761454	0.312954	0.263412	4.12349	0.000386848	0.0123723	-0.388276	0.0881575	0.401112	0.312954	11	108092087	R	II	ATM	TSS1500	shore	TSS1500-shore	chr11:108093211-108093969
cg01991180	0.149441	0.104374	2.05635	0.0508027	0.271155	-4.99926	0.0206872	0.170128	0.149441	11	108092276	F	II	ATM	TSS1500	shore	TSS1500-shore	chr11:108093211-108093969	rs145049588;rs4987874;rs569343174;rs537025257;rs138853160	7;27;34;39;40
cg27453365	0.126957	0.0877337	1.92954	0.065593	0.308519	-5.22295	0.0166379	0.143595	0.126957	11	108092316	F	II	ATM	TSS1500	shore	TSS1500-shore	chr11:108093211-108093969	rs138853160;rs149079638;rs541352572	0;12;24
cg17420659	0.0494054	0.0329561	1.68055	0.10585	0.387493	-5.63116	0.0052891	0.0546945	0.0494054	11	108092397	R	II	ATM	TSS1500	shore	TSS1500-shore	chr11:108093211-108093969	rs535992695	16
cg12106634	0.0757816	0.0518585	2.0502	0.0514446	0.272945	-5.01033	0.00942079	0.0852024	0.0757816	11	108092400	R	II	ATM	TSS1500	shore	TSS1500-shore	chr11:108093211-108093969	rs535992695	19
cg03569616	0.0158954	0.0394877	0.961816	0.345753	0.650316	-6.54109	0.0305863	0.0464817	0.0158954	11	108092409	F	II	ATM	TSS1500	shore	TSS1500-shore	chr11:108093211-108093969	rs553651947;rs71476018;rs190491586	5;6;15
cg25918541	0.00969004	0.0334118	0.899444	0.377371	0.67441	-6.59896	0.0279854	0.0376754	0.00969004	11	108092453	R	I	ATM	TSS1500	shore	TSS1500-shore	chr11:108093211-108093969	rs553651947;rs71476018;rs190491586	41;40;31
cg05637308	0.00516721	0.0206201	0.89541	0.37948	0.676059	-6.60258	0.0177264	0.0228936	0.00516721	11	108092704	R	II	ATM	TSS1500	shore	TSS1500-shore	chr11:108093211-108093969	rs547285002;rs559147919	33;13
cg01800843	0.00799358	0.0118904	1.70462	0.101207	0.379323	-5.59359	0.00741402	0.0154076	0.00799358	11	108092707	R	II	ATM	TSS1500	shore	TSS1500-shore	chr11:108093211-108093969	rs547285002;rs559147919	36;16
cg23389069	0.0102208	0.0171533	1.69914	0.102248	0.381191	-5.60218	0.0114297	0.0216505	0.0102208	11	108092714	R	II	ATM	TSS1500	shore	TSS1500-shore	chr11:108093211-108093969	rs547285002;rs559147919	43;23
cg23275463	-8.61e-05	0.0174912	-0.0140814	0.988882	0.996242	-7.00992	0.0175394	0.0174533	-8.61e-05	11	108092872	F	II	ATM	TSS1500	shore	TSS1500-shore	chr11:108093211-108093969
cg17114932	0.00299399	0.0106195	1.03632	0.310406	0.621838	-6.46727	0.00894283	0.0119368	0.00299399	11	108092898	F	II	ATM	TSS1500	shore	TSS1500-shore	chr11:108093211-108093969
cg22678707	0.00743303	0.021512	1.84888	0.0768586	0.333633	-5.35984	0.0173495	0.0247826	0.00743303	11	108092902	F	II	ATM	TSS1500	shore	TSS1500-shore	chr11:108093211-108093969
cg04826772	-0.00168127	0.0246645	-0.682195	0.501661	0.760456	-6.77187	0.025606	0.0239247	-0.00168127	11	108092964	R	II	ATM	TSS1500	shore	TSS1500-shore	chr11:108093211-108093969
cg24568245	0.0066374	0.0269649	0.689841	0.496925	0.757488	-6.76656	0.023248	0.0298854	0.0066374	11	108093018	F	II	ATM	TSS1500	shore	TSS1500-shore	chr11:108093211-108093969	rs557493781;rs143148829	0;17
cg06081482	-0.00474164	0.0248383	-0.506915	0.61685	0.82976	-6.87796	0.0274936	0.022752	-0.00474164	11	108093084	F	II	ATM	TSS1500	shore	TSS1500-shore	chr11:108093211-108093969	rs564550158	27
cg02105423	0.00434763	0.026399	1.69227	0.103567	0.383512	-5.61292	0.0239643	0.028312	0.00434763	11	108093095	R	II	ATM	TSS1500	shore	TSS1500-shore	chr11:108093211-108093969	rs4987879	20
cg19288979	0.00588497	0.0469149	1.63214	0.115732	0.403807	-5.70544	0.0436193	0.0495042	0.00588497	11	108093190	R	II	ATM	TSS1500	shore	TSS1500-shore	chr11:108093211-108093969	rs573131053;rs80163666;rs141298949;rs376250464	33;31;14;6
cg10610482	-0.00267018	0.0316042	-0.431272	0.670128	0.858479	-6.91429	0.0330995	0.0304293	-0.00267018	11	108093212	F	I	ATM	TSS1500	island	TSS1500-island	chr11:108093211-108093969
cg03165700	0.00122748	0.00914037	0.485118	0.632	0.838259	-6.88902	0.00845299	0.00968046	0.00122748	11	108093220	F	II	ATM	TSS1500	island	TSS1500-island	chr11:108093211-108093969
cg05033322	-4.67e-05	0.00762791	-0.0161146	0.987276	0.995712	-7.00989	0.00765406	0.00760736	-4.67e-05	11	108093245	F	II	ATM	TSS1500	island	TSS1500-island	chr11:108093211-108093969
cg16693212	-0.000477808	0.028014	-0.146989	0.884371	0.956747	-6.99886	0.0282815	0.0278037	-0.000477808	11	108093249	F	II	ATM	TSS1500	island	TSS1500-island	chr11:108093211-108093969	rs199579930	51
cg22837512	-0.00519089	0.0253618	-1.12891	0.270117	0.586272	-6.36856	0.0282687	0.0230778	-0.00519089	11	108093386	F	I	ATM	TSS200	island	TSS200-island	chr11:108093211-108093969
cg24030675	0.000723703	0.0251525	0.158278	0.875565	0.953426	-6.99709	0.0247472	0.0254709	0.000723703	11	108093402	F	I	ATM	TSS200	island	TSS200-island	chr11:108093211-108093969
cg06053805	-0.00219102	0.00884845	-0.972518	0.340514	0.646263	-6.5308	0.0100754	0.0078844	-0.00219102	11	108093413	F	I	ATM	TSS200	island	TSS200-island	chr11:108093211-108093969
cg25400013	-0.0013888	0.012476	-0.558642	0.581593	0.809458	-6.84982	0.0132537	0.0118649	-0.0013888	11	108093439	F	I	ATM	TSS200	island	TSS200-island	chr11:108093211-108093969	rs569288775	33
cg18391757	0.00136611	0.0680345	0.247247	0.806825	0.924118	-6.97848	0.0672695	0.0686356	0.00136611	11	108093451	F	I	ATM	TSS200	island	TSS200-island	chr11:108093211-108093969	rs569288775	21
cg04709886	0.00221322	0.0104713	0.832421	0.413396	0.700798	-6.6571	0.00923193	0.0114452	0.00221322	11	108093754	R	I	ATM	1stExon	island	1stExon-island	chr11:108093211-108093969	rs557953523	34
cg01756564	0.000790992	0.0314957	0.160063	0.874174	0.952794	-6.99679	0.0310528	0.0318438	0.000790992	11	108093812	R	I	ATM	1stExon	island	1stExon-island	chr11:108093211-108093969	rs540204119;rs552861096	17;12
cg05231509	-0.000635758	0.0183235	-0.238745	0.813334	0.927082	-6.98061	0.0186796	0.0180438	-0.000635758	11	108094111	R	II	ATM	5'UTR	shore	5'UTR-shore	chr11:108093211-108093969
cg17726328	-0.130625	0.823107	-2.93437	0.00725885	0.0893777	-3.21433	0.896257	0.765632	-0.130625	11	108096494	F	II	ATM	5'UTR	shelf	5'UTR-shelf	chr11:108093211-108093969	rs188122260	11
cg24991703	-0.00313649	0.946512	-0.456037	0.652472	0.84926	-6.90303	0.948268	0.945132	-0.00313649	11	108100763	R	II	ATM	Body	opensea	Body-opensea		rs609864;rs186602648;rs189942345	31;7;2
cg00978897	0.0221476	0.930824	2.08306	0.0480944	0.263515	-4.95086	0.918421	0.940569	0.0221476	11	108100868	R	II	ATM	Body	opensea	Body-opensea		rs368666954;rs146146538;rs140198723	24;9;2
cg19115729	0.0319322	0.931754	1.8795	0.072398	0.32423	-5.30838	0.913872	0.945804	0.0319322	11	108101313	R	II	ATM	Body	opensea	Body-opensea		rs540194859	32
cg00978083	-0.0118336	0.89617	-0.666482	0.511473	0.766676	-6.78262	0.902797	0.890963	-0.0118336	11	108106813	R	II	ATM	Body	opensea	Body-opensea		rs623860;rs576630770;rs137891269	33;17;2
cg21704255	-0.0393195	0.194731	-0.595415	0.557152	0.795039	-6.82819	0.21675	0.17743	-0.0393195	11	108122617	F	II	ATM	Body	opensea	Body-opensea		rs200381392	42
cg03272798	0.024721	0.686065	0.731854	0.471359	0.740786	-6.73634	0.672221	0.696942	0.024721	11	108126975	F	II	ATM	Body	opensea	Body-opensea		rs565622131;rs140110298;rs2229019	0;17;35
cg24027342	-0.0132309	0.700287	-0.909575	0.37211	0.670428	-6.58981	0.707696	0.694465	-0.0132309	11	108131609	F	I	ATM	Body	opensea	Body-opensea		rs533852394;rs555675307;rs594153	0;1;37
cg02941979	-0.014437	0.952046	-1.01902	0.318377	0.628416	-6.48486	0.96013	0.945693	-0.014437	11	108138008	F	II	ATM	Body	opensea	Body-opensea		rs145513717;rs61734354;rs3218673	29;31;37
cg03092399	0.0114781	0.121631	0.205563	0.838869	0.938037	-6.98821	0.115204	0.126682	0.0114781	11	108149307	F	II	ATM	Body	opensea	Body-opensea		rs534161625	40
cg12139707	0.0183332	0.170742	0.248991	0.805491	0.923549	-6.97803	0.160475	0.178808	0.0183332	11	108157812	F	II	ATM	Body	opensea	Body-opensea		rs557412440;rs572800683	3;14
cg05471373	0.0380701	0.175714	0.464025	0.64682	0.84625	-6.89927	0.154395	0.192465	0.0380701	11	108157868	F	II	ATM	Body	opensea	Body-opensea		rs138894096	26
cg27627854	-0.10203	0.809206	-2.77476	0.0105398	0.112442	-3.56465	0.866343	0.764313	-0.10203	11	108158382	F	II	ATM	Body	opensea	Body-opensea		rs145119475;rs147600485;rs141921797	11;17;33
cg09493837	0.0121196	0.875714	0.473748	0.63997	0.842504	-6.8946	0.868927	0.881046	0.0121196	11	108163424	R	II	ATM	Body	opensea	Body-opensea		rs201594549;rs4988008;rs540798997	51;44;2
cg04770025	0.00418452	0.959566	0.48691	0.630749	0.837509	-6.88813	0.957223	0.961407	0.00418452	11	108172798	F	II	ATM	Body	opensea	Body-opensea
cg11538327	-0.0168686	0.194361	-0.254066	0.801613	0.921794	-6.97671	0.203808	0.186939	-0.0168686	11	108178641	F	II	ATM	ExonBnd	opensea	ExonBnd-opensea		rs370680798;rs542378165;rs143577586	1;34;36
cg02511767	0.0301302	0.902699	1.29892	0.206337	0.522148	-6.16779	0.885826	0.915957	0.0301302	11	108191117	F	II	ATM	Body	opensea	Body-opensea		rs149623228;rs75756435	6;19
cg12444564	-0.0165657	0.952233	-1.75368	0.0922764	0.363658	-5.51573	0.96151	0.944945	-0.0165657	11	108203309	F	II	ATM	Body	opensea	Body-opensea		rs529788128;rs541480276	0;18
cg17066171	-0.0364083	0.871316	-1.58528	0.126019	0.419632	-5.77567	0.891705	0.855297	-0.0364083	11	108210698	F	II	ATM	Body	opensea	Body-opensea		rs564046867;rs531104335	5;51
cg13599666	0.0146883	0.937644	1.22859	0.231162	0.548291	-6.25385	0.929418	0.944106	0.0146883	11	108212050	R	II	ATM	Body	opensea	Body-opensea		rs536955208	2
cg04544994	-0.00371565	0.916703	-0.104841	0.917375	0.969898	-7.00435	0.918784	0.915068	-0.00371565	11	108216005	F	II	ATM	Body	opensea	Body-opensea		rs73545028;rs561332822	0;29
cg05548334	-0.00160126	0.916841	-0.119976	0.905503	0.965269	-7.00259	0.917738	0.916137	-0.00160126	11	108216596	F	I	ATM	Body	opensea	Body-opensea		rs141534716;rs577897927	13;44
cg08954307	-0.0129139	0.962183	-1.54342	0.13584	0.434013	-5.83702	0.969415	0.956501	-0.0129139	11	108234750	R	II	ATM	Body	opensea	Body-opensea		rs575112542;rs542426062	22;2
cg21681962	0.0164276	0.913223	0.808193	0.426935	0.710364	-6.67707	0.904023	0.920451	0.0164276	11	108238305	R	II	ATM	3'UTR	opensea	3'UTR-opensea		rs546092733;rs564351975;rs573109136	37;30;1
cg03643538	0.0270451	0.887471	1.07143	0.294655	0.608208	-6.43074	0.872326	0.899371	0.0270451	11	115044454	F	II	CADM1	3'UTR	opensea	3'UTR-opensea		rs575795507;rs180688470	44;49
cg22994024	0.00897663	0.969517	1.13079	0.269341	0.585509	-6.36648	0.96449	0.973467	0.00897663	11	115044848	R	II	CADM1	3'UTR	opensea	3'UTR-opensea		rs548065691;rs574617061	16;2
cg16020759	0.0467321	0.784501	1.16045	0.257303	0.574226	-6.3332	0.758331	0.805063	0.0467321	11	115045601	R	II	CADM1	3'UTR	opensea	3'UTR-opensea
cg23956091	0.0407868	0.936879	1.5939	0.124071	0.416722	-5.76287	0.914038	0.954825	0.0407868	11	115045652	R	II	CADM1	3'UTR	opensea	3'UTR-opensea		rs561542267;rs143642985	38;14
cg16935707	0.0185672	0.972248	1.11415	0.276274	0.591876	-6.38481	0.96185	0.980417	0.0185672	11	115049384	F	II	CADM1	Body	opensea	Body-opensea		rs141386367;rs61748616;rs199720777	17;34;44
cg22181049	0.114802	0.871241	2.5245	0.018625	0.15734	-4.09314	0.806952	0.921754	0.114802	11	115049911	F	II	CADM1	Body	opensea	Body-opensea		rs574778915;rs543650402;rs557131831;rs112028029	0;16;33;41
cg18098433	0.0114148	0.886766	0.457971	0.651101	0.848557	-6.90212	0.880374	0.891789	0.0114148	11	115062924	F	II	CADM1	Body	opensea	Body-opensea		rs144740903;rs190920498	21;26
cg13779845	0.0547645	0.179347	0.720154	0.4784	0.74547	-6.74493	0.148678	0.203443	0.0547645	11	115064812	R	II	CADM1	Body	opensea	Body-opensea
cg07985679	0.0126633	0.0901916	0.264572	0.793603	0.918263	-6.97391	0.0831002	0.0957635	0.0126633	11	115064845	R	II	CADM1	Body	opensea	Body-opensea
cg05125455	-0.00101688	0.944647	-0.0931984	0.926521	0.973298	-7.00554	0.945217	0.9442	-0.00101688	11	115069145	R	II	CADM1	Body	opensea	Body-opensea		rs201313681	1
cg14940505	0.0198543	0.904395	2.06296	0.0501199	0.269239	-4.98731	0.893277	0.913131	0.0198543	11	115069151	R	II	CADM1	ExonBnd	opensea	ExonBnd-opensea		rs201313681;rs182462702	7;1
cg02270591	-0.00621283	0.954678	-1.14716	0.262648	0.579246	-6.34821	0.958157	0.951944	-0.00621283	11	115069279	F	II	CADM1	Body	opensea	Body-opensea		rs551599585;rs148734502	26;31
cg12864601	0.00184134	0.940416	0.143034	0.88746	0.957959	-6.99946	0.939384	0.941226	0.00184134	11	115072143	F	II	CADM1	Body	opensea	Body-opensea		rs148204681;rs188879209	1;43
cg26124994	-0.0421458	0.123932	-0.787506	0.438711	0.718533	-6.69368	0.147533	0.105388	-0.0421458	11	115077194	F	II	CADM1	Body	opensea	Body-opensea		rs181213973	13
cg17208484	0.0180177	0.946913	1.13579	0.267285	0.583554	-6.36093	0.936823	0.954841	0.0180177	11	115078636	F	II	CADM1	Body	opensea	Body-opensea		rs4388920	12
cg19016171	0.0163725	0.945579	1.43042	0.165516	0.47387	-5.99586	0.936411	0.952783	0.0163725	11	115085387	F	II	CADM1	Body	opensea	Body-opensea		rs139604912;rs34106103	14;32
cg18917803	0.00772213	0.921764	0.615724	0.543885	0.787001	-6.81567	0.91744	0.925162	0.00772213	11	115085451	F	II	CADM1	Body	opensea	Body-opensea		rs45525440	16
cg16681278	0.0190378	0.942709	1.37515	0.181815	0.493969	-6.06985	0.932048	0.951086	0.0190378	11	115086792	R	II	CADM1	Body	opensea	Body-opensea		rs139659557;rs576748338	48;2
cg01282147	0.0498067	0.938766	1.59963	0.122792	0.414731	-5.75434	0.910874	0.960681	0.0498067	11	115088647	R	II	CADM1	Body	opensea	Body-opensea		rs200690105;rs113893105	32;2
cg13105228	0.0567722	0.878686	1.99207	0.0578832	0.289905	-5.11392	0.846893	0.903666	0.0567722	11	115088649	R	II	CADM1	Body	opensea	Body-opensea		rs200690105;rs113893105	34;4
cg11594811	0.0450552	0.828418	0.847518	0.405097	0.694834	-6.64437	0.803187	0.848242	0.0450552	11	115088660	F	II	CADM1	Body	opensea	Body-opensea		rs377460211;rs530669537;rs201557020;rs201292141;rs145894931	2;14;20;21;23
cg16061656	0.0100703	0.919691	0.404999	0.689073	0.868202	-6.92556	0.914052	0.924122	0.0100703	11	115088907	R	II	CADM1	Body	opensea	Body-opensea		rs73572131;rs372289759;rs190210589;rs557947962	51;34;11;1
cg18813128	0.000962628	0.727132	0.0167974	0.986737	0.995489	-7.00988	0.726593	0.727556	0.000962628	11	115089737	R	II	CADM1	Body	opensea	Body-opensea		rs45597337;rs534121049	18;12
cg00070165	0.0161108	0.837504	0.403497	0.690163	0.868744	-6.92618	0.828482	0.844593	0.0161108	11	115089970	F	II	CADM1	Body	opensea	Body-opensea		rs560351718;rs573698724;rs45496797	0;13;51
cg26434332	0.0261551	0.875553	0.738281	0.467517	0.738118	-6.73156	0.860906	0.887061	0.0261551	11	115092435	R	II	CADM1	Body	opensea	Body-opensea		rs569555193;rs538443103	48;32
cg19003301	-0.0244331	0.67024	-0.343675	0.734089	0.890685	-6.94914	0.683923	0.65949	-0.0244331	11	115093261	R	II	CADM1	Body	opensea	Body-opensea		rs73572149;rs185280567;rs190806145	21;19;1
cg13790125	0.0286226	0.877601	1.31073	0.202378	0.518029	-6.15293	0.861573	0.890195	0.0286226	11	115095883	F	II	CADM1	Body	opensea	Body-opensea		rs143642732;rs193291613	7;23
cg25461513	0.033987	0.824514	1.26698	0.217345	0.533841	-6.20739	0.805482	0.839469	0.033987	11	115096810	R	II	CADM1	Body	opensea	Body-opensea		rs547921462;rs567662762	48;13
cg00419139	0.0440004	0.908543	1.27205	0.21557	0.532088	-6.20117	0.883902	0.927903	0.0440004	11	115097211	F	II	CADM1	Body	opensea	Body-opensea
cg10320783	0.0280464	0.945777	1.26745	0.217179	0.533683	-6.20682	0.930071	0.958117	0.0280464	11	115097930	F	II	CADM1	Body	opensea	Body-opensea		rs558492830;rs145837842	1;30
cg23156400	0.0352984	0.878742	1.32911	0.196334	0.511135	-6.12957	0.858975	0.894274	0.0352984	11	115111295	F	II	CADM1	Body	opensea	Body-opensea		rs577064054;rs2269737;rs564922449;rs146910806	0;10;13;39
cg26920504	0.0397048	0.908429	1.03653	0.310307	0.621744	-6.46705	0.886194	0.925899	0.0397048	11	115111606	F	II	CADM1	Body	opensea	Body-opensea		rs543657708	46
cg10549467	0.00349991	0.951748	0.300301	0.766539	0.905944	-6.96351	0.949788	0.953288	0.00349991	11	115111732	R	II	CADM1	Body	opensea	Body-opensea		rs138271009;rs11215438	38;23
cg20053681	0.014637	0.943267	0.902667	0.375692	0.673126	-6.59606	0.93507	0.949707	0.014637	11	115111933	F	II	CADM1	Body	opensea	Body-opensea		rs537201657	12
cg12978142	0.0292742	0.939759	1.31579	0.2007	0.516121	-6.14653	0.923366	0.95264	0.0292742	11	115111974	R	II	CADM1	Body	opensea	Body-opensea		rs568069075;rs537201657	49;31
cg26262197	-0.0106823	0.944699	-0.569223	0.574506	0.805296	-6.84373	0.950681	0.939998	-0.0106823	11	115115297	F	II	CADM1	Body	opensea	Body-opensea		rs539849881	3
cg25163086	0.00429464	0.899767	0.129974	0.897673	0.962329	-7.0013	0.897362	0.901656	0.00429464	11	115127192	F	II	CADM1	Body	opensea	Body-opensea		rs45604331;rs546215477;rs552912378;rs572773558;rs541490424	16;22;24;36;37
cg14591979	-0.0983685	0.536207	-2.17175	0.0400048	0.239644	-4.78712	0.591294	0.492925	-0.0983685	11	115127672	F	II	CADM1	Body	opensea	Body-opensea		rs528501600;rs73574156;rs535247492;rs537584870	0;40;49;50
cg18160302	0.0426715	0.129877	0.847342	0.405193	0.694927	-6.64452	0.105981	0.148653	0.0426715	11	115151454	R	II	CADM1	Body	opensea	Body-opensea		rs534115301;rs142671157;rs574360168	45;21;2
cg14891948	0.0156007	0.944266	1.6118	0.120107	0.410576	-5.73612	0.93553	0.95113	0.0156007	11	115158091	F	II	CADM1	Body	opensea	Body-opensea		rs529969636	1
cg24561600	0.0137374	0.941244	1.36949	0.183551	0.496133	-6.07728	0.933551	0.947288	0.0137374	11	115158206	F	II	CADM1	Body	opensea	Body-opensea		rs10891823	28
cg19087217	0.00675586	0.923068	0.195176	0.846902	0.941478	-6.99036	0.919285	0.926041	0.00675586	11	115161641	R	II	CADM1	Body	opensea	Body-opensea		rs573155933;rs542125167	2;1
cg00758259	0.0244229	0.92625	1.30912	0.202915	0.518618	-6.15496	0.912573	0.936996	0.0244229	11	115188157	R	II	CADM1	Body	opensea	Body-opensea		rs182065506;rs184871204	34;26
cg27470916	-0.0047174	0.968558	-0.872946	0.391361	0.684763	-6.62245	0.9712	0.966482	-0.0047174	11	115203427	F	II	CADM1	Body	opensea	Body-opensea		rs563523805;rs532757183;rs552568207	0;2;27
cg13266323	-0.0158284	0.806941	-0.274956	0.785709	0.914792	-6.97102	0.815804	0.799976	-0.0158284	11	115204072	R	II	CADM1	Body	opensea	Body-opensea		rs185961145	1
cg16806497	0.00759559	0.913855	0.507356	0.616546	0.829607	-6.87773	0.909601	0.917197	0.00759559	11	115231013	R	II	CADM1	Body	opensea	Body-opensea		rs556254378	36
cg11965312	0.0203213	0.86177	0.823648	0.418267	0.704281	-6.6644	0.85039	0.870711	0.0203213	11	115233921	F	II	CADM1	Body	opensea	Body-opensea		rs186272404;rs559499197	25;42
cg07954671	-0.00433872	0.953375	-0.31752	0.753601	0.899904	-6.95804	0.955805	0.951466	-0.00433872	11	115233946	R	II	CADM1	Body	opensea	Body-opensea		rs186272404	2
cg16143378	-0.223658	0.73624	-4.14473	0.000366583	0.0119164	-0.335602	0.861489	0.637831	-0.223658	11	115234002	R	II	CADM1	Body	opensea	Body-opensea		rs559499197;rs147771282	41;30
cg01345637	-0.0428139	0.833753	-1.22044	0.234179	0.551288	-6.26355	0.857729	0.814915	-0.0428139	11	115234559	R	II	CADM1	Body	opensea	Body-opensea		rs183228227	36
cg03910657	0.0463349	0.889008	2.31658	0.0294015	0.203326	-4.51011	0.86306	0.909395	0.0463349	11	115248925	F	II	CADM1	Body	opensea	Body-opensea		rs528746414;rs220849;rs562431888	25;33;34
cg04563122	-0.00207158	0.940438	-0.164774	0.870505	0.951291	-6.996	0.941598	0.939526	-0.00207158	11	115250800	R	II	CADM1	Body	opensea	Body-opensea		rs544520382	5
cg09670925	0.0227011	0.941979	1.37923	0.180568	0.492531	-6.06446	0.929267	0.951968	0.0227011	11	115255010	R	II	CADM1	Body	opensea	Body-opensea		rs565521652	41
cg17425584	-0.447241	0.614586	-6.912	3.83e-07	7.9e-05	6.47618	0.865041	0.4178	-0.447241	11	115261735	R	II	CADM1	Body	opensea	Body-opensea		rs558655638	23
cg12503168	-0.0166644	0.905238	-0.639909	0.528307	0.777134	-6.80024	0.91457	0.897906	-0.0166644	11	115262544	R	II	CADM1	Body	opensea	Body-opensea		rs534469595;rs566122600	4;2
cg24709257	0.0088222	0.933117	0.595761	0.556924	0.794913	-6.82798	0.928177	0.936999	0.0088222	11	115266354	R	II	CADM1	Body	opensea	Body-opensea		rs144050261	1
cg02005232	0.0477104	0.91875	2.3424	0.0278054	0.197284	-4.45951	0.892032	0.939743	0.0477104	11	115266615	R	II	CADM1	Body	opensea	Body-opensea		rs220873	35
cg02746432	0.0313523	0.893455	1.79164	0.0858367	0.351573	-5.45432	0.875898	0.90725	0.0313523	11	115266960	F	II	CADM1	Body	opensea	Body-opensea		rs530893572;rs140604842	0;1
cg00602862	0.0204718	0.95899	1.92235	0.0665354	0.310788	-5.23533	0.947526	0.967998	0.0204718	11	115267562	R	II	CADM1	Body	opensea	Body-opensea
cg15547001	0.00426598	0.961038	0.312676	0.757233	0.901649	-6.95961	0.958649	0.962915	0.00426598	11	115280059	R	II	CADM1	Body	opensea	Body-opensea		rs186786289	28
cg17900661	0.0148693	0.952342	0.894767	0.379817	0.676271	-6.60315	0.944015	0.958885	0.0148693	11	115281084	R	II	CADM1	Body	opensea	Body-opensea
cg16922523	0.0193296	0.953428	1.49329	0.148419	0.451469	-5.90872	0.942604	0.961933	0.0193296	11	115292945	R	II	CADM1	Body	opensea	Body-opensea		rs147814019;rs11215548	14;1
cg16600298	-0.0850823	0.79507	-1.81747	0.0816786	0.343316	-5.41196	0.842716	0.757634	-0.0850823	11	115310252	F	II	CADM1	Body	opensea	Body-opensea
cg13309884	0.0367713	0.859809	1.02433	0.315917	0.626382	-6.47949	0.839217	0.875988	0.0367713	11	115323151	R	II	CADM1	Body	opensea	Body-opensea
cg13014457	0.0310142	0.946326	1.18731	0.246749	0.563976	-6.3024	0.928959	0.959973	0.0310142	11	115333041	F	II	CADM1	Body	opensea	Body-opensea
cg19978728	0.0051115	0.966379	0.617593	0.542672	0.786217	-6.8145	0.963516	0.968628	0.0051115	11	115335092	F	II	CADM1	Body	opensea	Body-opensea
cg04356401	0.0106889	0.939633	0.516438	0.610285	0.826071	-6.87298	0.933647	0.944336	0.0106889	11	115342404	R	II	CADM1	Body	opensea	Body-opensea		rs544684633	2
cg17154701	0.00252891	0.954357	0.339185	0.737427	0.892223	-6.95072	0.952941	0.95547	0.00252891	11	115346457	F	II	CADM1	Body	opensea	Body-opensea		rs183471852;rs113528718	17;51
cg24749470	0.0401569	0.879211	1.0637	0.298072	0.611105	-6.43888	0.856723	0.89688	0.0401569	11	115359991	R	II	CADM1	Body	opensea	Body-opensea		rs568204547;rs536855063	46;16
cg19118263	-0.021001	0.860204	-0.381868	0.705927	0.876694	-6.9349	0.871965	0.850964	-0.021001	11	115367647	F	II	CADM1	Body	opensea	Body-opensea
cg16673301	0.0136449	0.960018	0.91368	0.369992	0.668922	-6.58607	0.952377	0.966022	0.0136449	11	115369225	R	II	CADM1	Body	opensea	Body-opensea		rs142308652;rs540070469	7;1
cg11019127	0.0539043	0.848851	2.27261	0.0323124	0.21395	-4.59542	0.818665	0.872569	0.0539043	11	115369647	F	II	CADM1	Body	shelf	Body-shelf	chr11:115373574-115375881	rs145637514	1
cg06064015	0.0286419	0.931675	1.68195	0.105574	0.387039	-5.62898	0.915635	0.944277	0.0286419	11	115370328	F	II	CADM1	Body	shelf	Body-shelf	chr11:115373574-115375881	rs530917691	40
cg03505501	0.00685712	0.0225571	0.868979	0.393484	0.68631	-6.62591	0.0187171	0.0255742	0.00685712	11	115371789	R	II	CADM1	Body	shore	Body-shore	chr11:115373574-115375881	rs576319808	24
cg14201467	-0.12682	0.254397	-1.91832	0.0670684	0.312058	-5.24225	0.325416	0.198596	-0.12682	11	115372348	F	II	CADM1	Body	shore	Body-shore	chr11:115373574-115375881
cg03910065	0.011513	0.109982	0.250999	0.803956	0.922883	-6.97751	0.103535	0.115048	0.011513	11	115372874	F	I	CADM1	Body	shore	Body-shore	chr11:115373574-115375881	rs182732224;rs576569043;rs545306940;rs565549398;rs527949883;rs541762390	1;6;27;31;40;49
cg10553088	0.0158069	0.0636503	0.333491	0.741666	0.894239	-6.95269	0.0547984	0.0706053	0.0158069	11	115372912	F	II	CADM1	Body	shore	Body-shore	chr11:115373574-115375881	rs527949883;rs541762390	2;11
cg14030346	-0.132706	0.157308	-2.59781	0.0157972	0.14305	-3.94117	0.231623	0.098917	-0.132706	11	115372975	R	II	CADM1	Body	shore	Body-shore	chr11:115373574-115375881
cg12848345	0.033032	0.0531245	1.04657	0.305748	0.617903	-6.45672	0.0346266	0.0676586	0.033032	11	115373119	R	II	CADM1	Body	shore	Body-shore	chr11:115373574-115375881	rs398045616;rs560828220;rs529717341	49;42;13
cg17918227	0.00264408	0.0188936	0.820637	0.419947	0.705396	-6.66688	0.0174129	0.020057	0.00264408	11	115374096	R	II	CADM1	Body	island	Body-island	chr11:115373574-115375881
cg10043753	0.0152085	0.0519083	1.84745	0.0770721	0.334045	-5.36222	0.0433916	0.0586001	0.0152085	11	115374739	F	II	CADM1	Body	island	Body-island	chr11:115373574-115375881
cg02788102	-0.000163741	0.022434	-0.070014	0.944764	0.980276	-7.00749	0.0225257	0.0223619	-0.000163741	11	115374969	R	II	CADM1	Body	island	Body-island	chr11:115373574-115375881	rs559436699;rs528253740;rs113106662	37;24;19
cg19697530	-0.00220967	0.0344338	-0.439117	0.664513	0.85564	-6.91079	0.0356712	0.0334616	-0.00220967	11	115375071	F	I	CADM1	1stExon	island	1stExon-island	chr11:115373574-115375881	rs561567580;rs112835318;rs45514793	22;29;30
cg14944514	0.00266043	0.0312357	0.766108	0.451098	0.727125	-6.71044	0.0297459	0.0324063	0.00266043	11	115375192	R	II	CADM1	5'UTR	island	5'UTR-island	chr11:115373574-115375881	rs569904645	42
cg21658836	-0.000202847	0.0160467	-0.0757216	0.94027	0.978578	-7.00706	0.0161602	0.0159574	-0.000202847	11	115375201	R	II	CADM1	1stExon	island	1stExon-island	chr11:115373574-115375881	rs569904645	51
cg10193817	0.00350241	0.0513062	0.504563	0.618477	0.83066	-6.87918	0.0493449	0.0528473	0.00350241	11	115375226	R	II	CADM1	5'UTR	island	5'UTR-island	chr11:115373574-115375881
cg18281160	-0.00556616	0.0220697	-2.11185	0.0453209	0.255665	-4.89822	0.0251868	0.0196206	-0.00556616	11	115375341	F	I	CADM1	TSS200	island	TSS200-island	chr11:115373574-115375881	rs535211220	45
cg18603396	0.0166097	0.302715	1.2253	0.232377	0.549551	-6.25778	0.293413	0.310023	0.0166097	11	115375369	F	I	CADM1	TSS200	island	TSS200-island	chr11:115373574-115375881	rs535211220	17
cg23034799	0.027419	0.0979823	1.5496	0.134354	0.431892	-5.82806	0.0826277	0.110047	0.027419	11	115375420	F	I	CADM1	TSS200	island	TSS200-island	chr11:115373574-115375881	rs77058163;rs575104148	26;48
cg03418552	-0.0107638	0.0778074	-0.684632	0.500149	0.75952	-6.77019	0.0838352	0.0730713	-0.0107638	11	115375432	F	II	CADM1	TSS200	island	TSS200-island	chr11:115373574-115375881	rs77058163;rs575104148	14;36
cg22207272	0.00356561	0.01523	0.437153	0.665917	0.856321	-6.91167	0.0132332	0.0167988	0.00356561	11	115375703	R	II	CADM1	TSS1500	island	TSS1500-island	chr11:115373574-115375881	rs541539675	31
cg26647139	-0.00139993	0.0246902	-0.423872	0.675442	0.861149	-6.91754	0.0254741	0.0240742	-0.00139993	11	115375714	R	II	CADM1	TSS1500	island	TSS1500-island	chr11:115373574-115375881	rs541539675	42
cg27029179	-0.00740119	0.0592454	-0.686639	0.498905	0.758731	-6.76879	0.0633901	0.0559889	-0.00740119	11	115375718	R	I	CADM1	TSS1500	island	TSS1500-island	chr11:115373574-115375881	rs541539675	46
cg01948062	0.0222717	0.130815	0.475704	0.638596	0.841774	-6.89365	0.118343	0.140615	0.0222717	11	115376098	F	I	CADM1	TSS1500	shore	TSS1500-shore	chr11:115373574-115375881
cg08066991	-0.0160859	0.91265	-0.679068	0.503605	0.761644	-6.77403	0.921658	0.905572	-0.0160859	11	115376699	R	II	CADM1	TSS1500	shore	TSS1500-shore	chr11:115373574-115375881	rs541476228	18
cg06138257	1.73e-05	0.942284	0.00246009	0.998058	0.999386	-7.01002	0.942274	0.942292	1.73e-05	12	133417190	R	II	CHFR	3'UTR	shore	3'UTR-shore	chr12:133417238-133417472	rs566065778;rs182104463	28;3
cg14168939	0.0421902	0.855243	1.30798	0.203297	0.519026	-6.15641	0.831617	0.873807	0.0421902	12	133417324	R	II	CHFR	3'UTR	island	3'UTR-island	chr12:133417238-133417472	rs8021;rs111338463;rs117246365;rs538873969;rs111786421	41;35;29;28;2
cg23030397	-0.0174058	0.893287	-1.50291	0.145935	0.447967	-5.89511	0.903035	0.885629	-0.0174058	12	133417853	R	I	CHFR	3'UTR	shore	3'UTR-shore	chr12:133417238-133417472	rs547619077;rs192844482	2;1
cg18066197	-0.0132739	0.95344	-1.20411	0.240314	0.557623	-6.28283	0.960874	0.9476	-0.0132739	12	133417885	F	II	CHFR	3'UTR	shore	3'UTR-shore	chr12:133417238-133417472	rs3741490;rs182916402	23;24
cg05119810	-0.0906984	0.869094	-2.28871	0.0312173	0.210024	-4.5643	0.919885	0.829187	-0.0906984	12	133419166	R	II	CHFR	Body	shore	Body-shore	chr12:133417238-133417472	rs541037549	2
cg12811648	-0.0137569	0.947174	-2.61704	0.015125	0.139459	-3.90091	0.954878	0.941121	-0.0137569	12	133419216	F	II	CHFR	Body	shore	Body-shore	chr12:133417238-133417472	rs574477582;rs541618077;rs563131888	1;36;41
cg12917938	-0.00861143	0.866205	-0.652678	0.52018	0.772066	-6.79186	0.871027	0.862416	-0.00861143	12	133419256	R	II	CHFR	Body	shore	Body-shore	chr12:133417238-133417472	rs574477582;rs541618077;rs563131888	41;6;1
cg21827294	-0.0213427	0.939179	-1.73423	0.0957323	0.369731	-5.54679	0.951131	0.929788	-0.0213427	12	133419572	R	II	CHFR	Body	shelf	Body-shelf	chr12:133417238-133417472
cg26665209	-0.00888665	0.972673	-3.15738	0.00426441	0.0637695	-2.71004	0.977649	0.968763	-0.00888665	12	133419763	F	I	CHFR	Body	shelf	Body-shelf	chr12:133417238-133417472	rs374767368;rs551933863;rs574388717;rs541902910;rs563069451;rs4758950;rs183514686;rs189121495;rs528398581;rs571755085	1;13;14;30;38;45;46;49;50;51
cg17268775	-0.00899803	0.978575	-2.31966	0.0292068	0.202673	-4.50409	0.983613	0.974615	-0.00899803	12	133420672	F	II	CHFR	Body	shelf	Body-shelf	chr12:133417238-133417472	rs557461509;rs115566777;rs115684143	0;26;36
cg17904068	-0.0340348	0.961199	-1.06386	0.298002	0.611033	-6.43871	0.980258	0.946224	-0.0340348	12	133420801	F	II	CHFR	Body	shelf	Body-shelf	chr12:133417238-133417472	rs544575403;rs562859801	27;34
cg21232015	0.0100628	0.93037	0.822911	0.418677	0.704529	-6.66501	0.924734	0.934797	0.0100628	12	133424221	R	II	CHFR	Body	opensea	Body-opensea		rs535106362	44
cg02519218	-0.226904	0.626877	-3.83915	0.000792655	0.0205161	-1.08837	0.753943	0.527039	-0.226904	12	133424286	R	II	CHFR	Body	opensea	Body-opensea		rs369914434	18
cg18451156	-0.011456	0.929063	-1.84577	0.0773243	0.33459	-5.36503	0.935478	0.924022	-0.011456	12	133424373	R	II	CHFR	Body	opensea	Body-opensea
cg20066677	-0.0210864	0.966561	-1.7948	0.0853186	0.350525	-5.44916	0.978369	0.957283	-0.0210864	12	133424420	F	II	CHFR	Body	opensea	Body-opensea		rs536074141	10
cg24532476	-0.00455898	0.962222	-0.379013	0.708018	0.877781	-6.93602	0.964775	0.960216	-0.00455898	12	133424566	F	II	CHFR	Body	opensea	Body-opensea		rs574257230;rs541643632;rs563195209;rs187168951	1;29;31;35
cg09120938	-0.0199199	0.946583	-2.43716	0.0226066	0.175763	-4.27091	0.957739	0.937819	-0.0199199	12	133424655	F	I	CHFR	Body	opensea	Body-opensea		rs368940560;rs192459248	6;11
cg17445453	-0.0182316	0.93304	-1.16119	0.257008	0.573919	-6.33236	0.943249	0.925018	-0.0182316	12	133424805	R	II	CHFR	Body	opensea	Body-opensea		rs199870613	22
cg11989218	-0.0203234	0.932501	-1.16901	0.253904	0.570893	-6.32345	0.943882	0.923558	-0.0203234	12	133424943	F	II	CHFR	Body	opensea	Body-opensea		rs558196044;rs530904066	4;45
cg17984508	-0.00795471	0.978637	-1.13134	0.269112	0.585316	-6.36586	0.983092	0.975137	-0.00795471	12	133424972	R	II	CHFR	Body	opensea	Body-opensea		rs186085029;rs558196044	32;27
cg23633413	-0.00953629	0.959794	-1.47858	0.152287	0.456669	-5.9294	0.965134	0.955598	-0.00953629	12	133425336	F	II	CHFR	Body	opensea	Body-opensea		rs562126111;rs74828084;rs182483420;rs569453586;rs533396646	3;11;15;32;36
cg22301272	0.0384255	0.921677	1.71422	0.0994045	0.376189	-5.57849	0.900159	0.938584	0.0384255	12	133427161	F	II	CHFR	Body	shelf	Body-shelf	chr12:133429925-133430579	rs542754125	14
cg08237117	-0.00363773	0.913279	-0.342386	0.735047	0.891146	-6.9496	0.915316	0.911678	-0.00363773	12	133427985	R	II	CHFR	Body	shore	Body-shore	chr12:133429925-133430579	rs189635956;rs565784543	13;1
cg14949892	-0.0313142	0.93937	-2.02969	0.0536396	0.278808	-5.04711	0.956906	0.925592	-0.0313142	12	133428309	R	II	CHFR	Body	shore	Body-shore	chr12:133429925-133430579	rs116286061;rs147791929;rs141349945	31;25;1
cg01688293	-0.0114531	0.77976	-0.915028	0.369298	0.668393	-6.58484	0.786173	0.77472	-0.0114531	12	133428407	R	I	CHFR	Body	shore	Body-shore	chr12:133429925-133430579	rs537209321;rs185444868	36;13
cg22381955	0.0952195	0.711369	3.18044	0.00403366	0.0615247	-2.65702	0.658046	0.753266	0.0952195	12	133429949	F	II	CHFR	Body	island	Body-island	chr12:133429925-133430579	rs187999239;rs191413650	8;15
cg20702204	-0.00481034	0.940653	-0.56464	0.577569	0.807089	-6.84638	0.943347	0.938536	-0.00481034	12	133430077	R	II	CHFR	Body	island	Body-island	chr12:133429925-133430579	rs141835819;rs138207644	47;33
cg20065718	-0.000704954	0.980773	-0.257173	0.799242	0.920721	-6.9759	0.981167	0.980463	-0.000704954	12	133430224	F	I	CHFR	Body	island	Body-island	chr12:133429925-133430579
cg26609691	0.00131909	0.936675	0.192692	0.848825	0.942319	-6.99085	0.935936	0.937255	0.00131909	12	133430226	F	II	CHFR	Body	island	Body-island	chr12:133429925-133430579
cg17522601	-0.0138048	0.973121	-1.14137	0.265	0.581426	-6.35469	0.980852	0.967047	-0.0138048	12	133430387	F	II	CHFR	Body	island	Body-island	chr12:133429925-133430579	rs11147109	30
cg07796563	0.00297968	0.881545	0.153907	0.878973	0.954675	-6.99779	0.879876	0.882856	0.00297968	12	133430707	F	II	CHFR	Body	shore	Body-shore	chr12:133429925-133430579	rs190292857	38
cg08828886	0.0485998	0.916668	1.17957	0.249757	0.56687	-6.31134	0.889452	0.938052	0.0485998	12	133430972	R	II	CHFR	Body	shore	Body-shore	chr12:133429925-133430579	rs192962720	6
cg01954514	-0.011675	0.956489	-1.8858	0.0715091	0.322375	-5.29772	0.963027	0.951352	-0.011675	12	133430997	F	II	CHFR	Body	shore	Body-shore	chr12:133429925-133430579	rs528028239	0
cg19205498	0.00814578	0.975631	0.736633	0.4685	0.738823	-6.73279	0.971069	0.979215	0.00814578	12	133431064	F	II	CHFR	Body	shore	Body-shore	chr12:133429925-133430579	rs546197054	6
cg24844230	0.0492374	0.898685	0.750498	0.460265	0.733338	-6.72238	0.871112	0.92035	0.0492374	12	133434018	R	II	CHFR	Body	shelf	Body-shelf	chr12:133429925-133430579	rs548637911;rs143181439;rs148311652;rs191062458	47;16;13;1
cg07171237	-0.00607988	0.970126	-1.42269	0.167722	0.476698	-6.00635	0.973531	0.967451	-0.00607988	12	133434193	F	I	CHFR	Body	shelf	Body-shelf	chr12:133429925-133430579	rs4758910;rs543551307	23;44
cg15898192	-0.00853937	0.975904	-1.87384	0.0732053	0.325935	-5.31794	0.980686	0.972146	-0.00853937	12	133434195	F	II	CHFR	Body	shelf	Body-shelf	chr12:133429925-133430579	rs4758910;rs543551307	21;42
cg14196195	-0.115131	0.863931	-2.90354	0.00780532	0.0934676	-3.28274	0.928404	0.813273	-0.115131	12	133434316	F	II	CHFR	Body	shelf	Body-shelf	chr12:133429925-133430579	rs114294325	46
cg24000316	-0.00400449	0.985398	-0.775456	0.44566	0.72329	-6.70317	0.98764	0.983636	-0.00400449	12	133434485	F	II	CHFR	Body	shelf	Body-shelf	chr12:133429925-133430579	rs149946482;rs4758911	1;18
cg23845211	-0.012412	0.973167	-1.95318	0.0625777	0.301307	-5.18202	0.980118	0.967706	-0.012412	12	133434567	F	II	CHFR	Body	shelf	Body-shelf	chr12:133429925-133430579	rs547285650	38
cg07007834	-0.0382559	0.891576	-3.1091	0.00478953	0.0688065	-2.82055	0.912999	0.874743	-0.0382559	12	133435645	R	I	CHFR	Body	opensea	Body-opensea		rs151079292;rs11147112;rs141053335	49;9;2
cg13270853	-0.0372457	0.917221	-1.9642	0.0612147	0.298077	-5.16282	0.938079	0.900833	-0.0372457	12	133435649	R	II	CHFR	Body	opensea	Body-opensea		rs11147112;rs141053335	13;6
cg21432513	-0.00472228	0.97601	-0.841506	0.408389	0.697211	-6.64947	0.978655	0.973932	-0.00472228	12	133435770	F	II	CHFR	Body	opensea	Body-opensea		rs540759128;rs148618944;rs115431373;rs115096950;rs563202190;rs200438195	2;8;9;23;38;44
cg00460944	-0.00938061	0.970329	-1.63037	0.116107	0.40436	-5.70812	0.975582	0.966201	-0.00938061	12	133435840	F	II	CHFR	Body	opensea	Body-opensea		rs201512224;rs75449706;rs193118310	1;21;44
cg02086580	-0.00843736	0.970046	-1.95809	0.0619672	0.299815	-5.17348	0.974771	0.966333	-0.00843736	12	133454782	R	II	CHFR	Body	opensea	Body-opensea		rs531943883	2
cg03506452	0.0038429	0.874326	0.161873	0.872764	0.952173	-6.99649	0.872174	0.876017	0.0038429	12	133458949	F	II	CHFR	Body	opensea	Body-opensea
cg22196130	-0.00071211	0.959661	-0.159812	0.874369	0.952888	-6.99683	0.960059	0.959347	-0.00071211	12	133459655	F	II	CHFR	Body	opensea	Body-opensea		rs76562896;rs572494989	1;23
cg14034092	0.0183602	0.94834	3.17355	0.0041013	0.0621874	-2.67287	0.938058	0.956418	0.0183602	12	133459662	R	II	CHFR	Body	opensea	Body-opensea		rs183017419;rs370358776;rs145065421;rs76562896	51;50;12;8
cg18575602	-0.000700488	0.973048	-0.197858	0.844826	0.940638	-6.98981	0.97344	0.97274	-0.000700488	12	133459739	R	II	CHFR	Body	opensea	Body-opensea
cg14853265	-0.00701264	0.947814	-1.0445	0.306682	0.61867	-6.45886	0.951741	0.944728	-0.00701264	12	133460336	R	II	CHFR	Body	shelf	Body-shelf	chr12:133463807-133464858	rs145025916	14
cg17387870	0.138093	0.195123	1.73141	0.0962426	0.370686	-5.55128	0.117792	0.255884	0.138093	12	133463607	F	II	CHFR	Body	shore	Body-shore	chr12:133463807-133464858	rs552565335;rs564508500	20;24
cg00338702	0.0360431	0.0492856	1.4873	0.149986	0.453483	-5.91716	0.0291015	0.0651446	0.0360431	12	133463694	R	II	CHFR	Body	shore	Body-shore	chr12:133463807-133464858
cg19852344	-0.000634703	0.0176669	-0.205929	0.838587	0.937927	-6.98813	0.0180224	0.0173877	-0.000634703	12	133463945	F	I	CHFR	5'UTR	island	5'UTR-island	chr12:133463807-133464858	rs568495599;rs113492159;rs550808340	14;24;49
cg19137098	-0.000143961	0.0197268	-0.0495907	0.96086	0.986086	-7.00875	0.0198074	0.0196635	-0.000143961	12	133464074	F	I	CHFR	5'UTR	island	5'UTR-island	chr12:133463807-133464858	rs534792641	41
cg25463381	0.00182715	0.018546	0.571833	0.572764	0.804307	-6.84221	0.0175228	0.01935	0.00182715	12	133464314	R	I	CHFR	TSS200	island	TSS200-island	chr12:133463807-133464858	rs574496395	41
cg19313015	0.00158619	0.0117808	0.663577	0.513299	0.767884	-6.78458	0.0108925	0.0124787	0.00158619	12	133464323	R	I	CHFR	TSS200	island	TSS200-island	chr12:133463807-133464858	rs574496395	50
cg21273703	-0.000319198	0.014331	-0.144479	0.886331	0.95751	-6.99924	0.0145098	0.0141906	-0.000319198	12	133464351	R	I	CHFR	TSS200	island	TSS200-island	chr12:133463807-133464858	rs528767583	6
cg23653008	-0.00650805	0.0754856	-0.884955	0.38498	0.680174	-6.61189	0.0791301	0.0726221	-0.00650805	12	133464419	F	II	CHFR	TSS1500	island	TSS1500-island	chr12:133463807-133464858	rs557203968;rs75488281;rs148977023	3;18;35
cg27040423	0.00392137	0.0139296	1.38832	0.177818	0.489152	-6.05244	0.0117337	0.015655	0.00392137	12	133464462	R	II	CHFR	TSS1500	island	TSS1500-island	chr12:133463807-133464858	rs557203968;rs75488281;rs148977023	42;27;10
cg27084026	7.86e-05	0.00582962	0.0357615	0.971769	0.990079	-7.00936	0.00578562	0.00586418	7.86e-05	12	133464496	R	II	CHFR	TSS1500	island	TSS1500-island	chr12:133463807-133464858	rs148977023	44
cg02667335	0.00196914	0.0949579	0.265806	0.792664	0.917825	-6.97357	0.0938551	0.0958243	0.00196914	12	133464515	R	I	CHFR	TSS1500	island	TSS1500-island	chr12:133463807-133464858	rs564288102;rs3741494	19;17
cg14519294	0.000424401	0.0495933	0.105646	0.916743	0.969639	-7.00426	0.0493557	0.0497801	0.000424401	12	133464541	F	II	CHFR	TSS1500	island	TSS1500-island	chr12:133463807-133464858	rs576324050	7
cg24727133	0.00154224	0.0153151	0.692146	0.495502	0.756499	-6.76494	0.0144514	0.0159937	0.00154224	12	133464594	R	II	CHFR	TSS1500	island	TSS1500-island	chr12:133463807-133464858	rs576324050	48
cg15063355	0.00282511	0.0094353	1.34259	0.191993	0.506238	-6.11227	0.00785324	0.0106783	0.00282511	12	133464596	R	II	CHFR	TSS1500	island	TSS1500-island	chr12:133463807-133464858	rs576324050	50
cg12551582	0.00262905	0.010599	1.10702	0.279282	0.5946	-6.39259	0.00912671	0.0117558	0.00262905	12	133464601	R	I	CHFR	TSS1500	island	TSS1500-island	chr12:133463807-133464858	rs562208638	3
cg22202031	0.00301646	0.0410295	0.547807	0.588894	0.813773	-6.85593	0.0393403	0.0423568	0.00301646	12	133464603	R	I	CHFR	TSS1500	island	TSS1500-island	chr12:133463807-133464858	rs562208638	5
cg18533833	-0.00486033	0.0221553	-1.214	0.236584	0.553794	-6.27118	0.0248771	0.0200167	-0.00486033	12	133464613	R	I	CHFR	TSS1500	island	TSS1500-island	chr12:133463807-133464858	rs562208638	15
cg26410484	-0.0018927	0.0734966	-0.184141	0.855453	0.94517	-6.99251	0.0745565	0.0726638	-0.0018927	12	133464646	R	I	CHFR	TSS1500	island	TSS1500-island	chr12:133463807-133464858	rs562208638	48
cg10223066	0.00162319	0.0105096	0.687656	0.498276	0.758311	-6.76808	0.00960066	0.0112238	0.00162319	12	133464665	R	I	CHFR	TSS1500	island	TSS1500-island	chr12:133463807-133464858	rs529384430	18
cg00470794	1.41e-05	0.010378	0.00620577	0.9951	0.998355	-7.01	0.0103701	0.0103842	1.41e-05	12	133464685	R	I	CHFR	TSS1500	island	TSS1500-island	chr12:133463807-133464858	rs529384430;rs550718527;rs28372675	38;19;18
cg26394825	0.00163017	0.0191191	0.689432	0.497178	0.757646	-6.76684	0.0182062	0.0198363	0.00163017	12	133464689	F	I	CHFR	TSS1500	island	TSS1500-island	chr12:133463807-133464858	rs113421205;rs533416405	37;51
cg27382164	-0.00187397	0.0213282	-0.587596	0.562303	0.798095	-6.8329	0.0223776	0.0205036	-0.00187397	12	133464737	R	I	CHFR	TSS1500	island	TSS1500-island	chr12:133463807-133464858	rs113421205	13
cg26832509	0.00461354	0.0133625	1.31733	0.200192	0.515542	-6.14458	0.0107789	0.0153924	0.00461354	12	133464855	R	I	CHFR	TSS1500	island	TSS1500-island	chr12:133463807-133464858	rs181010161;rs185426568	38;26
cg04044684	0.030205	0.0438602	1.36622	0.184561	0.497347	-6.08156	0.0269453	0.0571504	0.030205	12	133464857	F	II	CHFR	TSS1500	island	TSS1500-island	chr12:133463807-133464858	rs190134545;rs182791160;rs551812725;rs535547829	1;11;24;25
cg12238812	0.0676707	0.0478271	1.73349	0.095866	0.369992	-5.54797	0.00993157	0.0776022	0.0676707	12	133464892	R	II	CHFR	TSS1500	shore	TSS1500-shore	chr12:133463807-133464858	rs190134545;rs182791160;rs551812725;rs535547829	36;26;13;12
cg23432930	0.244578	0.314342	7.18794	2.01e-07	4.9e-05	7.11921	0.177379	0.421956	0.244578	12	133464933	F	II	CHFR	TSS1500	shore	TSS1500-shore	chr12:133463807-133464858	rs575526494	16
cg20535781	0.247599	0.538707	2.9169	0.0075639	0.0916585	-3.25314	0.400052	0.647651	0.247599	12	133465013	R	II	CHFR	TSS1500	shore	TSS1500-shore	chr12:133463807-133464858	rs187037560	24
cg02058924	-0.00609091	0.933291	-0.395875	0.695702	0.871455	-6.92931	0.936702	0.930611	-0.00609091	12	133465592	F	II	CHFR	TSS1500	shore	TSS1500-shore	chr12:133463807-133464858	rs535509153	8
cg12836863	-0.0135207	0.946548	-2.16418	0.040644	0.241638	-4.80127	0.95412	0.940599	-0.0135207	13	32889023	F	II	BRCA2	TSS1500	shore	TSS1500-shore	chr13:32889533-32889900
cg24674189	-0.0717343	0.745875	-1.23231	0.229796	0.546882	-6.24941	0.786046	0.714312	-0.0717343	13	32889090	F	II	BRCA2	TSS1500	shore	TSS1500-shore	chr13:32889533-32889900	rs545887954	29
cg15856230	-0.314394	0.670813	-8.19819	2.07e-08	9.46e-06	9.3879	0.846874	0.53248	-0.314394	13	32889173	R	II	BRCA2	TSS1500	shore	TSS1500-shore	chr13:32889533-32889900	rs541454524;rs531974275	31;3
cg26458617	-0.152843	0.230568	-2.40315	0.0243598	0.183355	-4.33913	0.31616	0.163317	-0.152843	13	32889213	F	II	BRCA2	TSS1500	shore	TSS1500-shore	chr13:32889533-32889900
cg19634711	-0.00177876	0.0153648	-0.794598	0.434651	0.71554	-6.68804	0.0163609	0.0145822	-0.00177876	13	32889461	F	II	BRCA2	TSS200	shore	TSS200-shore	chr13:32889533-32889900	rs533226610;rs551887850	30;31
cg09698981	0.00404803	0.1233	0.569611	0.574246	0.805127	-6.84351	0.121034	0.125082	0.00404803	13	32889470	F	I	BRCA2	TSS200	shore	TSS200-shore	chr13:32889533-32889900	rs533226610;rs551887850	21;22
cg05153735	-0.00201467	0.0166206	-0.900289	0.376931	0.674063	-6.5982	0.0177488	0.0157341	-0.00201467	13	32889515	R	II	BRCA2	TSS200	shore	TSS200-shore	chr13:32889533-32889900	rs533226610;rs551887850	26;25
cg27253386	0.000549809	0.0202258	0.222365	0.825915	0.932392	-6.9845	0.0199179	0.0204678	0.000549809	13	32889752	F	II	BRCA2	5'UTR	island	5'UTR-island	chr13:32889533-32889900	rs572082150;rs545321666;rs206118	28;31;40
cg08157964	0.00176225	0.0157656	0.776498	0.445057	0.722899	-6.70236	0.0147787	0.0165409	0.00176225	13	32889861	R	I	BRCA2	5'UTR	island	5'UTR-island	chr13:32889533-32889900
cg09102017	0.00171048	0.0172249	0.593696	0.558282	0.795755	-6.82923	0.016267	0.0179775	0.00171048	13	32889994	R	I	BRCA2	5'UTR	shore	5'UTR-shore	chr13:32889533-32889900	rs206119;rs561965551	28;8
cg15865175	0.00175153	0.0144024	0.609023	0.548244	0.789669	-6.81985	0.0134215	0.015173	0.00175153	13	32890215	R	II	BRCA2	5'UTR	shore	5'UTR-shore	chr13:32889533-32889900	rs141770906;rs535708039	39;5
cg22682213	-0.00292361	0.0227808	-0.60902	0.548245	0.789669	-6.81985	0.024418	0.0214944	-0.00292361	13	32890285	F	I	BRCA2	5'UTR	shore	5'UTR-shore	chr13:32889533-32889900	rs557484465	33
cg25497877	0.00201394	0.0111626	0.819635	0.420507	0.705832	-6.66771	0.0100348	0.0120488	0.00201394	13	32890352	R	II	BRCA2	5'UTR	shore	5'UTR-shore	chr13:32889533-32889900	rs557484465;rs576057998;rs113210434	36;15;6
cg23628297	0.027648	0.779418	1.35963	0.186612	0.499868	-6.09018	0.763935	0.791583	0.027648	13	32892854	F	II	BRCA2	Body	shelf	Body-shelf	chr13:32889533-32889900	rs190668861;rs11571585;rs11571586	17;21;31
cg15482146	-0.0102972	0.940905	-1.55262	0.133629	0.430864	-5.82365	0.946671	0.936374	-0.0102972	13	32894682	R	II	BRCA2	Body	opensea	Body-opensea		rs535575693;rs78991603	34;2
cg03777697	0.0426995	0.605757	0.855363	0.400827	0.691697	-6.63767	0.581846	0.624545	0.0426995	13	32921647	R	II	BRCA2	Body	opensea	Body-opensea
cg17914584	-0.0533625	0.884724	-1.24401	0.225536	0.542389	-6.23535	0.914607	0.861244	-0.0533625	13	32936865	F	II	BRCA2	Body	opensea	Body-opensea		rs181176701;rs11571718	0;10
cg17861667	0.00320698	0.916318	0.151105	0.881158	0.955432	-6.99823	0.914522	0.917729	0.00320698	13	32953904	R	II	BRCA2	ExonBnd	opensea	ExonBnd-opensea		rs80359150	1
cg13447478	0.0102454	0.957145	1.10922	0.278351	0.593761	-6.39019	0.951408	0.961653	0.0102454	13	32955705	R	II	BRCA2	Body	opensea	Body-opensea		rs541328864;rs11571773	25;7
cg22145805	0.00345108	0.967698	0.34814	0.730777	0.889112	-6.94756	0.965766	0.969217	0.00345108	13	32959349	R	II	BRCA2	Body	opensea	Body-opensea		rs529951142;rs372812424	20;1
cg06935361	-0.0332867	0.95093	-1.82354	0.0807279	0.341457	-5.40194	0.96957	0.936283	-0.0332867	13	32964454	R	II	BRCA2	Body	opensea	Body-opensea		rs538659759	46
cg26263584	-0.00461795	0.9424	-0.392715	0.698004	0.872683	-6.93059	0.944986	0.940368	-0.00461795	13	32970886	R	II	BRCA2	Body	opensea	Body-opensea		rs541104746;rs11571822	22;2
cg16725191	-0.00198357	0.926866	-0.192337	0.8491	0.942412	-6.99092	0.927977	0.925993	-0.00198357	13	32973072	R	I	BRCA2	3'UTR	opensea	3'UTR-opensea		rs186227858;rs574533117	51;32
cg14429436	0.0178286	0.934864	2.19895	0.0377823	0.232592	-4.73599	0.92488	0.942708	0.0178286	13	48876603	R	II	RB1	TSS1500	shore	TSS1500-shore	chr13:48877459-48878501	rs534902329;rs3092871;rs182786995	32;13;1
cg19473653	0.311284	0.474961	4.72771	8.34e-05	0.00413743	1.12077	0.300642	0.611926	0.311284	13	48876866	R	II	RB1	TSS1500	shore	TSS1500-shore	chr13:48877459-48878501	rs548504682	26
cg13221796	0.271619	0.594152	4.11233	0.000397926	0.0126239	-0.415907	0.442046	0.713665	0.271619	13	48876919	R	II	RB1	TSS1500	shore	TSS1500-shore	chr13:48877459-48878501	rs569706436;rs530503594;rs3092877	39;23;20
cg17419299	0.338522	0.714231	5.55674	1.03e-05	0.000891553	3.1941	0.524658	0.86318	0.338522	13	48876950	R	II	RB1	TSS1500	shore	TSS1500-shore	chr13:48877459-48878501	rs3092877;rs187424814	51;31
cg16985320	0.000685067	0.0123519	0.244488	0.808935	0.925087	-6.97918	0.0119682	0.0126533	0.000685067	13	48877262	R	II	RB1	TSS1500	shore	TSS1500-shore	chr13:48877459-48878501	rs542541256;rs563718670	50;27
cg08383063	-0.00709993	0.025195	-2.11182	0.0453238	0.25567	-4.89827	0.0291709	0.022071	-0.00709993	13	48877434	R	II	RB1	TSS1500	shore	TSS1500-shore	chr13:48877459-48878501	rs3092876;rs4151417	39;18
cg27256523	0.004676	0.0858811	0.972792	0.34038	0.646153	-6.53053	0.0832626	0.0879386	0.004676	13	48877460	R	I	RB1	TSS1500	island	TSS1500-island	chr13:48877459-48878501	rs4151417	44
cg08644711	0.00167641	0.0611761	0.399895	0.692779	0.870029	-6.92767	0.0602373	0.0619137	0.00167641	13	48877473	R	I	RB1	TSS1500	island	TSS1500-island	chr13:48877459-48878501	rs570567022	1
cg13743393	-0.00458693	0.045626	-0.935431	0.358903	0.660464	-6.56601	0.0481947	0.0436078	-0.00458693	13	48877482	R	I	RB1	TSS1500	island	TSS1500-island	chr13:48877459-48878501	rs570567022	10
cg22766818	-0.00554932	0.0275228	-2.08498	0.047905	0.263024	-4.94736	0.0306304	0.0250811	-0.00554932	13	48877530	F	I	RB1	TSS1500	island	TSS1500-island	chr13:48877459-48878501	rs546634190;rs188841509	7;18
cg20784263	0.00263462	0.0257459	1.01948	0.318166	0.628233	-6.4844	0.0242705	0.0269051	0.00263462	13	48877561	F	I	RB1	TSS1500	island	TSS1500-island	chr13:48877459-48878501	rs535365217;rs557256038	26;45
cg21814667	0.00257039	0.0157894	1.00495	0.324968	0.634014	-6.49897	0.01435	0.0169204	0.00257039	13	48877568	F	II	RB1	TSS1500	island	TSS1500-island	chr13:48877459-48878501	rs535365217;rs557256038	19;38
cg02152992	-0.000301846	0.0265218	-0.0862459	0.931988	0.975401	-7.00618	0.0266909	0.026389	-0.000301846	13	48877591	F	II	RB1	TSS1500	island	TSS1500-island	chr13:48877459-48878501	rs557256038;rs114239893	15;46
cg02113449	0.00423493	0.0299359	1.27185	0.215638	0.532165	-6.20141	0.0275643	0.0317993	0.00423493	13	48877641	R	II	RB1	TSS1500	island	TSS1500-island	chr13:48877459-48878501	rs557256038;rs114239893	37;6
cg02978827	-0.00207242	0.0140294	-0.829779	0.414859	0.701899	-6.65931	0.0151899	0.0131175	-0.00207242	13	48877687	R	II	RB1	TSS200	island	TSS200-island	chr13:48877459-48878501	rs539664406	43
cg13485756	0.000556275	0.014125	0.173794	0.863488	0.948454	-6.99443	0.0138135	0.0143698	0.000556275	13	48877696	R	I	RB1	TSS200	island	TSS200-island	chr13:48877459-48878501
cg24937706	0.00358169	0.0185982	1.23761	0.227856	0.544848	-6.24305	0.0165924	0.0201741	0.00358169	13	48877719	F	II	RB1	TSS200	island	TSS200-island	chr13:48877459-48878501
cg14641315	4.79e-05	0.0262788	0.0178539	0.985903	0.995169	-7.00986	0.0262519	0.0262998	4.79e-05	13	48877731	F	I	RB1	TSS200	island	TSS200-island	chr13:48877459-48878501
cg10452585	0.00255022	0.0400969	0.750729	0.460129	0.733258	-6.72221	0.0386688	0.041219	0.00255022	13	48877766	R	I	RB1	TSS200	island	TSS200-island	chr13:48877459-48878501
cg07320819	-0.00180772	0.0211479	-0.570851	0.573419	0.804654	-6.84278	0.0221602	0.0203525	-0.00180772	13	48877957	R	I	RB1	5'UTR	island	5'UTR-island	chr13:48877459-48878501	rs552929213	18
cg17055959	0.00219896	0.00772944	0.90342	0.375301	0.672814	-6.59538	0.00649802	0.00869698	0.00219896	13	48878466	R	II	RB1	Body	island	Body-island	chr13:48877459-48878501
cg01738359	-0.00261154	0.0323658	-0.939124	0.357043	0.659047	-6.56256	0.0338282	0.0312167	-0.00261154	13	48878639	F	II	RB1	Body	shore	Body-shore	chr13:48877459-48878501	rs74074197;rs575910124;rs546392797	36;46;51
cg15842502	0.0100175	0.0225526	2.11419	0.0451015	0.255039	-4.89391	0.0169429	0.0269603	0.0100175	13	48878700	F	II	RB1	Body	shore	Body-shore	chr13:48877459-48878501	rs188603825;rs191492971	13;43
cg00619497	0.0146156	0.0257435	2.72269	0.0118847	0.120877	-3.67681	0.0175588	0.0321743	0.0146156	13	48878736	R	II	RB1	Body	shore	Body-shore	chr13:48877459-48878501	rs546392797;rs184112372;rs188603825	48;47;25
cg05026473	0.0131181	0.900799	0.529219	0.601525	0.821078	-6.86615	0.893453	0.906571	0.0131181	13	48880766	F	II	RB1	Body	shelf	Body-shelf	chr13:48877459-48878501
cg19447496	-0.00859497	0.938302	-0.977287	0.338196	0.64449	-6.52618	0.943115	0.93452	-0.00859497	13	48891072	F	II	RB1	Body	island	Body-island	chr13:48890957-48891549	rs553515094;rs147280553	12;15
cg24342013	-0.0824479	0.81449	-2.02129	0.054563	0.281258	-5.06212	0.86066	0.778212	-0.0824479	13	48891544	F	I	RB1	Body	island	Body-island	chr13:48890957-48891549
cg27182551	-0.0353293	0.924095	-2.03876	0.0526593	0.276201	-5.03089	0.943879	0.90855	-0.0353293	13	48892551	R	II	RB1	Body	shore	Body-shore	chr13:48892635-48893857	rs569389722;rs181459318;rs183904799	41;24;2
cg13431205	0.0311302	0.847262	0.724746	0.475629	0.743638	-6.74157	0.829829	0.860959	0.0311302	13	48893174	R	II	RB1	Body	island	Body-island	chr13:48892635-48893857	rs140783749;rs577837942	46;42
cg03085377	-0.0374215	0.90689	-1.50039	0.146582	0.448864	-5.89868	0.927846	0.890425	-0.0374215	13	48893376	R	II	RB1	Body	island	Body-island	chr13:48892635-48893857	rs116498789;rs552090669	37;34
cg18481241	-0.0523269	0.900182	-2.31945	0.0292196	0.202711	-4.50448	0.929485	0.877158	-0.0523269	13	48893727	R	II	RB1	Body	island	Body-island	chr13:48892635-48893857	rs538554804;rs554039641;rs147020441	44;33;16
cg25676335	-0.0228097	0.918597	-2.0849	0.0479131	0.263036	-4.94751	0.931371	0.908561	-0.0228097	13	48894214	F	II	RB1	Body	shore	Body-shore	chr13:48892635-48893857
cg00059930	-0.0525916	0.85943	-1.65944	0.110067	0.394698	-5.66375	0.888882	0.83629	-0.0525916	13	48894382	R	II	RB1	Body	shore	Body-shore	chr13:48892635-48893857	rs556621322;rs191817184	7;2
cg26740195	0.0191548	0.655708	0.314689	0.755723	0.900941	-6.95896	0.644982	0.664136	0.0191548	13	48895241	R	II	RB1	Body	shore	Body-shore	chr13:48892635-48893857	rs77631359	42
cg27026713	0.0212073	0.603466	0.553934	0.58476	0.8113	-6.85249	0.59159	0.612797	0.0212073	13	48895318	F	II	RB1	Body	shore	Body-shore	chr13:48892635-48893857
cg07297964	-0.10157	0.755753	-1.42276	0.167702	0.476671	-6.00626	0.812632	0.711063	-0.10157	13	48895970	F	II	RB1	Body	shelf	Body-shelf	chr13:48892635-48893857	rs528285110;rs113692325	12;35
cg21764143	-0.00364203	0.965263	-0.662522	0.513963	0.768279	-6.78529	0.967302	0.96366	-0.00364203	13	48907947	F	II	RB1	Body	opensea	Body-opensea		rs532862907;rs148173175;rs141982434;rs538798366;rs533800084	0;7;39;45;47
cg11528146	-0.101042	0.245407	-2.44846	0.0220504	0.173347	-4.24812	0.30199	0.200949	-0.101042	13	48908901	F	II	RB1	Body	opensea	Body-opensea		rs531586430;rs117742879	12;40
cg03460032	-0.0212877	0.901591	-0.988647	0.33272	0.640282	-6.51509	0.913512	0.892225	-0.0212877	13	48936995	F	II	RB1	Body	opensea	Body-opensea
cg12588678	0.0690963	0.834506	2.19029	0.0384774	0.234876	-4.75231	0.795812	0.864909	0.0690963	13	48971835	F	II	RB1	Body	opensea	Body-opensea		rs535621629;rs138290917	15;45
cg15108060	0.0285375	0.876843	0.895934	0.379205	0.675855	-6.60211	0.860862	0.889399	0.0285375	13	48974707	F	II	RB1	Body	opensea	Body-opensea		rs9562819	35
cg20294744	-0.000104499	0.940836	-0.0103687	0.991813	0.997237	-7.00997	0.940895	0.94079	-0.000104499	13	48978285	R	II	RB1	Body	opensea	Body-opensea		rs532008591;rs71432983	41;40
cg23116540	0.0070029	0.808357	0.0944388	0.925546	0.972901	-7.00542	0.804435	0.811438	0.0070029	15	39871808	R	II	THBS1	TSS1500	shore	TSS1500-shore	chr15:39872527-39873567
cg25499543	0.0109038	0.775884	0.143643	0.886984	0.957764	-6.99937	0.769777	0.780681	0.0109038	15	39871876	F	II	THBS1	TSS1500	shore	TSS1500-shore	chr15:39872527-39873567	rs557980757;rs114056845;rs545522808	17;26;44
cg25503381	0.0387708	0.467732	0.387579	0.701751	0.874605	-6.93265	0.44602	0.484791	0.0387708	15	39871923	R	II	THBS1	TSS1500	shore	TSS1500-shore	chr15:39872527-39873567	rs557980757;rs114056845;rs545522808	32;23;5
cg10078511	0.0713439	0.28343	1.03521	0.310913	0.622277	-6.46841	0.243478	0.314822	0.0713439	15	39872032	R	II	THBS1	TSS1500	shore	TSS1500-shore	chr15:39872527-39873567
cg08433504	0.0715469	0.346002	1.02187	0.317053	0.627339	-6.48198	0.305936	0.377482	0.0715469	15	39872071	F	I	THBS1	TSS1500	shore	TSS1500-shore	chr15:39872527-39873567	rs182043911;rs547745491	12;19
cg23849826	0.0947945	0.379084	1.04803	0.305088	0.617322	-6.45521	0.325999	0.420794	0.0947945	15	39872186	F	II	THBS1	TSS1500	shore	TSS1500-shore	chr15:39872527-39873567	rs567231560	9
cg10548034	-0.0145409	0.0276905	-0.890321	0.38215	0.678048	-6.60712	0.0358335	0.0212925	-0.0145409	15	39872389	R	II	THBS1	TSS1500	shore	TSS1500-shore	chr15:39872527-39873567
cg13463208	0.0024423	0.0153707	0.727777	0.473806	0.742417	-6.73935	0.014003	0.0164453	0.0024423	15	39872401	R	II	THBS1	TSS1500	shore	TSS1500-shore	chr15:39872527-39873567	rs534931658	3
cg12484072	0.00379533	0.0362385	0.419135	0.678853	0.862936	-6.91958	0.0341131	0.0379085	0.00379533	15	39872463	F	II	THBS1	TSS1500	shore	TSS1500-shore	chr15:39872527-39873567	rs189747749;rs182732594	1;32
cg04888085	0.00545084	0.0404222	0.49801	0.62302	0.833114	-6.88253	0.0373697	0.0428206	0.00545084	15	39872772	F	I	THBS1	TSS1500	island	TSS1500-island	chr15:39872527-39873567
cg19570574	0.00351659	0.0648587	0.493404	0.626222	0.834962	-6.88487	0.0628895	0.066406	0.00351659	15	39872824	R	II	THBS1	TSS1500	island	TSS1500-island	chr15:39872527-39873567
cg14182667	0.00493187	0.0392148	0.95394	0.349644	0.653489	-6.54859	0.0364529	0.0413848	0.00493187	15	39872829	R	II	THBS1	TSS1500	island	TSS1500-island	chr15:39872527-39873567
cg13360562	0.00120641	0.0288095	0.388274	0.701244	0.874327	-6.93237	0.0281339	0.0293403	0.00120641	15	39872883	R	II	THBS1	TSS1500	island	TSS1500-island	chr15:39872527-39873567	rs529238847	47
cg20043291	-0.00428541	0.0354476	-1.02634	0.314984	0.62555	-6.47745	0.0378474	0.033562	-0.00428541	15	39872919	F	I	THBS1	TSS1500	island	TSS1500-island	chr15:39872527-39873567	rs565875174;rs534780674;rs368663369;rs571786918	1;24;46;50
cg04051458	-0.00322718	0.0317069	-0.752563	0.459046	0.732538	-6.72081	0.0335141	0.030287	-0.00322718	15	39873060	F	II	THBS1	TSS1500	island	TSS1500-island	chr15:39872527-39873567	rs575952082;rs535482226;rs555394151;rs70965457;rs572198257	21;30;34;47;50
cg22222560	-0.000351092	0.0464967	-0.10969	0.91357	0.968345	-7.00381	0.0466933	0.0463422	-0.000351092	15	39873102	R	I	THBS1	TSS200	island	TSS200-island	chr15:39872527-39873567	rs575952082;rs535482226;rs555394151	23;14;10
cg07276078	-0.000545656	0.0207436	-0.167219	0.868602	0.950526	-6.99558	0.0210491	0.0205035	-0.000545656	15	39873206	F	I	THBS1	TSS200	island	TSS200-island	chr15:39872527-39873567	rs563645107	13
cg14519850	-0.00429738	0.0591407	-1.01588	0.31984	0.629618	-6.48802	0.0615472	0.0572498	-0.00429738	15	39873209	F	I	THBS1	TSS200	island	TSS200-island	chr15:39872527-39873567	rs563645107	10
cg12154418	-0.00471309	0.0549196	-0.683275	0.500991	0.760042	-6.77113	0.0575589	0.0528458	-0.00471309	15	39873258	R	II	THBS1	TSS200	island	TSS200-island	chr15:39872527-39873567	rs563645107	41
cg09291834	0.00371409	0.0134436	1.32447	0.197847	0.512879	-6.1355	0.0113637	0.0150778	0.00371409	15	39873260	R	I	THBS1	TSS200	island	TSS200-island	chr15:39872527-39873567	rs563645107	43
cg13458407	-0.00237331	0.0337688	-0.29285	0.772159	0.908604	-6.96579	0.0350978	0.0327245	-0.00237331	15	39873288	F	I	THBS1	1stExon	island	1stExon-island	chr15:39872527-39873567	rs559301836;rs1478604	0;33
cg22580173	-0.00638005	0.0410907	-1.26202	0.219094	0.535744	-6.21347	0.0446636	0.0382835	-0.00638005	15	39873304	F	II	THBS1	1stExon	island	1stExon-island	chr15:39872527-39873567	rs1478604	17
cg05886626	0.0484857	0.646092	0.67843	0.504002	0.761901	-6.77447	0.61894	0.667426	0.0484857	15	39873553	F	II	THBS1	5'UTR	island	5'UTR-island	chr15:39872527-39873567
cg08580399	0.0271502	0.933723	1.92893	0.0656724	0.308694	-5.224	0.918519	0.945669	0.0271502	15	39874413	R	II	THBS1	Body	shore	Body-shore	chr15:39872527-39873567	rs41515347;rs59086883	19;14
cg02291532	0.0748506	0.782164	1.4043	0.173067	0.483245	-6.03113	0.740248	0.815099	0.0748506	15	39874776	R	II	THBS1	Body	shore	Body-shore	chr15:39872527-39873567
cg04827020	0.063047	0.838534	2.23238	0.0352034	0.224088	-4.67257	0.803228	0.866275	0.063047	15	39875655	F	II	THBS1	Body	shelf	Body-shelf	chr15:39872527-39873567	rs141870498	29
cg01637789	-0.000385011	0.933727	-0.0371779	0.970651	0.989661	-7.00931	0.933942	0.933557	-0.000385011	15	39875777	F	II	THBS1	Body	shelf	Body-shelf	chr15:39872527-39873567	rs111542735;rs201930267;rs200937488;rs532876871	5;17;29;36
cg00836101	-0.00189803	0.965848	-0.419703	0.678444	0.862719	-6.91934	0.966911	0.965013	-0.00189803	15	39876248	F	II	THBS1	Body	shelf	Body-shelf	chr15:39872527-39873567	rs138951821;rs201956915;rs201096369;rs554987285	8;23;38;47
cg14023682	0.00547518	0.943284	0.88356	0.385718	0.680713	-6.61312	0.940218	0.945694	0.00547518	15	39877764	R	II	THBS1	ExonBnd	opensea	ExonBnd-opensea		rs371913448;rs572392930;rs60574423;rs539874413	43;31;10;1
cg14084207	-0.0127838	0.950407	-0.907323	0.373276	0.671319	-6.59185	0.957565	0.944782	-0.0127838	15	39877954	R	II	THBS1	Body	opensea	Body-opensea		rs41406047;rs140131656	35;30
cg09690371	-0.00178227	0.970539	-0.563272	0.578486	0.807624	-6.84717	0.971537	0.969755	-0.00178227	15	39879631	R	II	THBS1	Body	opensea	Body-opensea		rs565936303;rs528730045;rs201648808;rs149744728;rs146738150;rs118170005;rs144324745	48;47;36;29;27;21;15
cg10576133	-0.00890905	0.951853	-2.13311	0.0433658	0.249782	-4.85903	0.956842	0.947933	-0.00890905	15	39879661	F	I	THBS1	Body	opensea	Body-opensea		rs146583662;rs556218980;rs201014092	3;17;30
cg17926795	0.00700093	0.976933	1.9422	0.0639624	0.304644	-5.20107	0.973012	0.980013	0.00700093	15	39879688	F	II	THBS1	Body	opensea	Body-opensea		rs201014092;rs2229364;rs535555879	3;29;47
cg09207230	0.01755	0.905425	0.960743	0.346282	0.650741	-6.54211	0.895597	0.913147	0.01755	15	39880798	F	II	THBS1	Body	opensea	Body-opensea		rs41338344;rs2292305;rs556723130	20;24;51
cg22682525	0.00297628	0.957002	0.279629	0.782163	0.91328	-6.96969	0.955335	0.958312	0.00297628	15	39880804	F	II	THBS1	Body	opensea	Body-opensea		rs41338344;rs2292305;rs556723130	14;18;45
cg11673280	0.0225934	0.957981	1.4073	0.172184	0.482098	-6.0271	0.945328	0.967922	0.0225934	15	39880848	F	II	THBS1	Body	opensea	Body-opensea		rs556723130	1
cg17985510	-0.000670588	0.957686	-0.121915	0.903983	0.964657	-7.00235	0.958061	0.957391	-0.000670588	15	39880909	R	II	THBS1	ExonBnd	opensea	ExonBnd-opensea
cg18234606	0.168988	0.419906	1.75163	0.092635	0.364285	-5.51901	0.325272	0.494261	0.168988	15	39882655	R	II	THBS1	Body	opensea	Body-opensea
cg25475252	0.0434088	0.162143	0.708205	0.485654	0.750033	-6.75356	0.137834	0.181243	0.0434088	15	39883114	R	II	THBS1	Body	opensea	Body-opensea		rs117349988;rs569168846;rs150349357	48;47;19
cg00319242	0.00582409	0.944334	0.605719	0.550399	0.790976	-6.82189	0.941072	0.946896	0.00582409	15	39885209	F	II	THBS1	ExonBnd	opensea	ExonBnd-opensea		rs142615284;rs146012989;rs148661256	8;48;50
cg04300701	0.00439966	0.970897	0.908636	0.372596	0.670818	-6.59066	0.968433	0.972832	0.00439966	15	39885371	F	II	THBS1	Body	opensea	Body-opensea		rs201957578	1
cg15161296	0.0050791	0.967691	1.27079	0.216009	0.53249	-6.20272	0.964847	0.969926	0.0050791	15	39885421	R	II	THBS1	Body	opensea	Body-opensea		rs201957578	51
cg13375187	-0.0146047	0.954485	-1.73878	0.0949141	0.368313	-5.53955	0.962663	0.948059	-0.0146047	15	39886363	F	II	THBS1	Body	opensea	Body-opensea		rs112165137;rs185847032;rs201673048	20;39;43
cg25012930	0.000701617	0.942941	0.0875203	0.930986	0.974968	-7.00607	0.942548	0.94325	0.000701617	15	39886631	F	II	THBS1	ExonBnd	opensea	ExonBnd-opensea		rs145245016;rs137880457	1;8
cg17132307	0.0297698	0.874403	1.03636	0.310384	0.621838	-6.46723	0.857732	0.887501	0.0297698	15	39887141	R	II	THBS1	Body	opensea	Body-opensea		rs16969365;rs183167736;rs116067882	23;2;1
cg16161629	9.18e-05	0.959355	0.019548	0.984566	0.994699	-7.00983	0.959304	0.959395	9.18e-05	15	39887718	R	II	THBS1	3'UTR	opensea	3'UTR-opensea		rs536920529;rs556939930;rs41383045;rs113742788;rs553238054	34;31;5;2;1
cg03196766	-0.00550055	0.955738	-1.13028	0.269552	0.585746	-6.36704	0.958818	0.953318	-0.00550055	15	39888049	F	II	THBS1	3'UTR	opensea	3'UTR-opensea		rs543030273;rs7163020;rs548944691	8;19;46
cg00027995	-0.00162071	0.972475	-0.408686	0.686402	0.866758	-6.92402	0.973382	0.971762	-0.00162071	15	39888093	F	II	THBS1	3'UTR	opensea	3'UTR-opensea		rs548944691;rs565673949;rs41395048	2;36;48
cg09055507	-0.0275613	0.675166	-1.0265	0.314912	0.625507	-6.47729	0.6906	0.663039	-0.0275613	16	31212822	F	II	PYCARD	3'UTR	shore	3'UTR-shore	chr16:31213566-31214287	rs576547249;rs115908198	1;22
cg22068208	-0.0431527	0.911865	-1.51609	0.142587	0.443425	-5.87636	0.93603	0.892878	-0.0431527	16	31213015	R	II	PYCARD	Body	shore	Body-shore	chr16:31213566-31214287	rs200845395	1
cg05355172	-0.0486415	0.746637	-1.51141	0.143768	0.445028	-5.88303	0.773877	0.725235	-0.0486415	16	31213040	F	II	PYCARD	Body	shore	Body-shore	chr16:31213566-31214287	rs151056688;rs140177857;rs191545207;rs145616548;rs201970107;rs144234090	0;1;3;5;34;46
cg27615603	-0.119134	0.810814	-2.84248	0.00900511	0.102151	-3.41719	0.877529	0.758395	-0.119134	16	31213045	R	II	PYCARD	Body	shore	Body-shore	chr16:31213566-31214287	rs200845395;rs201294251;rs151056688;rs140177857;rs191545207;rs145616548	31;13;7;6;4;2
cg11970458	-0.000557376	0.0453458	-0.100878	0.920487	0.971048	-7.00477	0.0456579	0.0451005	-0.000557376	16	31213481	R	II	PYCARD	Body	shore	Body-shore	chr16:31213566-31214287
cg15247144	0.00322552	0.0241033	0.888946	0.382874	0.678531	-6.60835	0.022297	0.0255225	0.00322552	16	31213730	F	II	PYCARD	Body	island	Body-island	chr16:31213566-31214287	rs572750265	24
cg05361373	0.00331173	0.0465094	0.671327	0.508436	0.76472	-6.77933	0.0446548	0.0479666	0.00331173	16	31213883	R	II	PYCARD	1stExon	island	1stExon-island	chr16:31213566-31214287	rs151270083;rs531614760	46;8
cg09587549	-0.003785	0.0708093	-0.438984	0.664608	0.855687	-6.91085	0.0729289	0.0691439	-0.003785	16	31214126	F	I	PYCARD	5'UTR	island	5'UTR-island	chr16:31213566-31214287	rs116026792;rs368322330	6;19
cg09866102	0.00240677	0.0642655	0.287342	0.776322	0.91054	-6.96743	0.0629177	0.0653245	0.00240677	16	31214134	F	I	PYCARD	5'UTR	island	5'UTR-island	chr16:31213566-31214287	rs368322330	11
cg08730348	0.170224	0.26075	2.22898	0.0354581	0.224869	-4.67904	0.165425	0.335649	0.170224	16	31214307	F	II	PYCARD	TSS200	shore	TSS200-shore	chr16:31213566-31214287	rs549836679	1
cg05907835	0.187649	0.301023	2.35751	0.026909	0.19371	-4.42975	0.195939	0.383589	0.187649	16	31214346	F	II	PYCARD	TSS200	shore	TSS200-shore	chr16:31213566-31214287	rs11648861;rs568095725	17;44
cg15468095	-0.0184986	0.0697308	-0.751399	0.459733	0.732967	-6.7217	0.08009	0.0615915	-0.0184986	16	31214401	R	II	PYCARD	TSS200	shore	TSS200-shore	chr16:31213566-31214287	rs11648861;rs568095725	40;13
cg12100791	0.108889	0.338755	1.24633	0.224698	0.541544	-6.23255	0.277777	0.386667	0.108889	16	31214417	R	II	PYCARD	TSS200	shore	TSS200-shore	chr16:31213566-31214287	rs568095725	29
cg09115984	0.0142103	0.214069	0.209806	0.835594	0.936618	-6.9873	0.206111	0.220321	0.0142103	16	31214426	R	II	PYCARD	TSS200	shore	TSS200-shore	chr16:31213566-31214287	rs568095725	38
cg01059100	0.24246	0.441384	2.49171	0.0200365	0.164033	-4.16031	0.305607	0.548067	0.24246	16	31214607	R	II	PYCARD	TSS1500	shore	TSS1500-shore	chr16:31213566-31214287	rs540092228;rs183452915;rs576377991;rs543488283	44;21;12;6
cg07461837	0.0292385	0.754621	0.81468	0.423283	0.707856	-6.67178	0.738248	0.767486	0.0292385	16	31214880	R	II	PYCARD	TSS1500	shore	TSS1500-shore	chr16:31213566-31214287	rs527484254;rs552443420;rs117603813	48;42;15
cg00327577	-0.00111162	0.930694	-0.0916808	0.927714	0.97376	-7.00568	0.931316	0.930205	-0.00111162	16	31214993	R	II	PYCARD	TSS1500	shore	TSS1500-shore	chr16:31213566-31214287	rs568078875;rs535503293;rs547518684	50;37;35
cg16413327	-0.0706485	0.87909	-2.65044	0.0140202	0.13343	-3.83057	0.918653	0.848005	-0.0706485	16	31215451	R	II	PYCARD	TSS1500	shore	TSS1500-shore	chr16:31213566-31214287	rs541077381;rs559466004;rs147105668;rs545712620;rs564383460	47;46;39;15;2
cg26201240	-0.0331008	0.919421	-1.11711	0.27503	0.590832	-6.38156	0.937957	0.904856	-0.0331008	16	82659471	R	II	CDH13	TSS1500	shore	TSS1500-shore	chr16:82660651-82661813	rs542964178	39
cg25384018	-0.0201797	0.914127	-0.681257	0.502244	0.760767	-6.77252	0.925428	0.905248	-0.0201797	16	82659494	R	II	CDH13	TSS1500	shore	TSS1500-shore	chr16:82660651-82661813	rs115805610;rs373749652	12;1
cg05852523	0.0124153	0.917374	0.413049	0.683246	0.865131	-6.92218	0.910421	0.922837	0.0124153	16	82659960	F	II	CDH13	TSS1500	shore	TSS1500-shore	chr16:82660651-82661813
cg16494747	0.0210525	0.870142	0.596041	0.55674	0.79481	-6.82781	0.858353	0.879405	0.0210525	16	82660206	F	II	CDH13	TSS1500	shore	TSS1500-shore	chr16:82660651-82661813	rs190053300	47
cg02069674	-0.0164747	0.896328	-0.626707	0.53678	0.78244	-6.80874	0.905553	0.889079	-0.0164747	16	82660317	F	II	CDH13	TSS1500	shore	TSS1500-shore	chr16:82660651-82661813	rs569297634;rs182277078	25;38
cg01880569	0.023769	0.772522	0.322281	0.750036	0.898246	-6.95647	0.759211	0.78298	0.023769	16	82660328	R	II	CDH13	TSS1500	shore	TSS1500-shore	chr16:82660651-82661813
cg00423443	0.105367	0.399818	1.66449	0.109046	0.393	-5.65599	0.340812	0.44618	0.105367	16	82660376	F	II	CDH13	TSS1500	shore	TSS1500-shore	chr16:82660651-82661813	rs571832169	27
cg08497530	0.0325766	0.120542	0.979265	0.337239	0.643742	-6.52425	0.102299	0.134876	0.0325766	16	82660434	F	I	CDH13	TSS200	shore	TSS200-shore	chr16:82660651-82661813	rs118163260;rs554325832;rs566204029	18;29;39
cg01396387	0.011134	0.281599	0.230898	0.819355	0.92963	-6.98251	0.275364	0.286498	0.011134	16	82660450	F	I	CDH13	TSS200	shore	TSS200-shore	chr16:82660651-82661813	rs118163260;rs554325832;rs566204029	2;13;23
cg07301944	0.0356924	0.147619	1.18734	0.246736	0.563964	-6.30236	0.127632	0.163324	0.0356924	16	82660464	F	I	CDH13	TSS200	shore	TSS200-shore	chr16:82660651-82661813	rs566204029	9
cg08977371	0.0387955	0.224111	0.916543	0.36852	0.667852	-6.58345	0.202386	0.241181	0.0387955	16	82660490	F	II	CDH13	TSS200	shore	TSS200-shore	chr16:82660651-82661813
cg09825093	0.0219086	0.132075	0.581511	0.56633	0.800439	-6.83652	0.119806	0.141715	0.0219086	16	82660505	F	II	CDH13	TSS200	shore	TSS200-shore	chr16:82660651-82661813
cg05949171	0.0266646	0.0782353	1.86003	0.0752065	0.330126	-5.34117	0.0633032	0.0899678	0.0266646	16	82660596	F	II	CDH13	1stExon	shore	1stExon-shore	chr16:82660651-82661813	rs373549821	36
cg01301138	0.00240221	0.0322113	0.70888	0.485243	0.749788	-6.75308	0.0308661	0.0332683	0.00240221	16	82660630	R	II	CDH13	1stExon	shore	1stExon-shore	chr16:82660651-82661813
cg08747377	0.00174625	0.0161793	0.377937	0.708806	0.878196	-6.93644	0.0152014	0.0169477	0.00174625	16	82660670	R	II	CDH13	1stExon	island	1stExon-island	chr16:82660651-82661813	rs373549821;rs368393840	40;21
cg05374412	-9.72e-05	0.0270304	-0.0215591	0.982978	0.994101	-7.00978	0.0270848	0.0269876	-9.72e-05	16	82660727	R	I	CDH13	1stExon	island	1stExon-island	chr16:82660651-82661813
cg00806490	0.00372723	0.0483901	0.671612	0.508258	0.764599	-6.77914	0.0463028	0.05003	0.00372723	16	82660873	F	II	CDH13	Body	island	Body-island	chr16:82660651-82661813	rs576912184;rs529777681;rs541481961;rs562945479;rs530397375	1;21;39;40;44
cg08856946	-0.00910313	0.0311972	-0.877059	0.389168	0.683188	-6.61885	0.036295	0.0271919	-0.00910313	16	82661421	F	I	CDH13	Body	island	Body-island	chr16:82660651-82661813	rs113460564;rs564105396;rs574651820	3;17;45
cg09189772	-0.057803	0.121972	-1.93115	0.0653842	0.307956	-5.22018	0.154342	0.0965386	-0.057803	16	82661638	F	II	CDH13	Body	island	Body-island	chr16:82660651-82661813	rs114904870;rs547624993;rs111719166	0;13;20
cg19369556	0.041386	0.160778	0.573924	0.571371	0.803488	-6.84099	0.137602	0.178988	0.041386	16	82661725	R	II	CDH13	Body	island	Body-island	chr16:82660651-82661813	rs574307672;rs535299245	35;26
cg09415485	-0.0314373	0.919107	-0.691728	0.49576	0.7567	-6.76524	0.936712	0.905275	-0.0314373	16	82663111	F	II	CDH13	Body	shore	Body-shore	chr16:82660651-82661813	rs533879760;rs549068664;rs567284162;rs537872067;rs554107476	0;4;25;34;39
cg17755498	-0.039276	0.843841	-0.798295	0.432545	0.714159	-6.68507	0.865835	0.826559	-0.039276	16	82663612	F	II	CDH13	5'UTR	shore	5'UTR-shore	chr16:82660651-82661813	rs549789245;rs571114591;rs540128377	12;43;44
cg04029645	0.167352	0.508436	3.27945	0.0031726	0.0526094	-2.42762	0.414718	0.582071	0.167352	16	82665755	R	II	CDH13	Body	shelf	Body-shelf	chr16:82660651-82661813	rs566224450	37
cg03648523	-0.227663	0.295894	-3.51385	0.00178433	0.0358481	-1.87458	0.423385	0.195722	-0.227663	16	82667622	R	II	CDH13	5'UTR	opensea	5'UTR-opensea		rs560345751;rs527382705	37;2
cg16777782	0.00477309	0.967523	1.02297	0.316546	0.62694	-6.48087	0.96485	0.969623	0.00477309	16	82671333	F	II	CDH13	Body	opensea	Body-opensea		rs183902771;rs551549921	4;8
cg19854301	-0.00299544	0.94467	-0.413979	0.682573	0.864807	-6.92179	0.946347	0.943352	-0.00299544	16	82671450	F	II	CDH13	Body	opensea	Body-opensea		rs142836560;rs9652670;rs577994984	10;27;37
cg02168291	0.00731329	0.916001	0.189438	0.851346	0.943421	-6.99149	0.911906	0.919219	0.00731329	16	82671520	F	II	CDH13	Body	opensea	Body-opensea		rs545267403;rs560257085	24;44
cg06034014	0.0272102	0.93573	1.38697	0.178225	0.489627	-6.05423	0.920493	0.947703	0.0272102	16	82671807	F	II	CDH13	5'UTR	opensea	5'UTR-opensea
cg01090433	-0.0230188	0.142199	-0.504389	0.618597	0.830719	-6.87926	0.155089	0.13207	-0.0230188	16	82673506	F	II	CDH13	Body	opensea	Body-opensea
cg02755131	-0.223493	0.339355	-4.11447	0.000395782	0.0125773	-0.410618	0.464511	0.241018	-0.223493	16	82673726	F	II	CDH13	Body	opensea	Body-opensea		rs568129074;rs535490929	1;38
cg03105604	0.152805	0.340944	2.35685	0.0269477	0.193877	-4.43105	0.255373	0.408178	0.152805	16	82675170	R	II	CDH13	5'UTR	opensea	5'UTR-opensea		rs562613856;rs111789437;rs7202437;rs560063681;rs528796376	44;43;35;14;1
cg08738340	0.00272123	0.909908	0.0504686	0.960168	0.985809	-7.00871	0.908384	0.911105	0.00272123	16	82685721	F	II	CDH13	5'UTR	opensea	5'UTR-opensea		rs566715257	8
cg17345887	0.12216	0.775459	2.64732	0.0141203	0.134021	-3.83717	0.707049	0.82921	0.12216	16	82687325	F	II	CDH13	5'UTR	opensea	5'UTR-opensea		rs536262530;rs554513334;rs576006379;rs8046437	1;40;41;45
cg13069413	0.0439589	0.378831	0.495518	0.624751	0.834111	-6.8838	0.354214	0.398173	0.0439589	16	82687722	R	II	CDH13	5'UTR	opensea	5'UTR-opensea		rs376617937;rs16958017;rs574671290	46;41;32
cg09109133	0.0274017	0.931536	0.94953	0.351835	0.65518	-6.55277	0.916191	0.943593	0.0274017	16	82688759	R	II	CDH13	Body	opensea	Body-opensea		rs569049259	33
cg18818282	0.291384	0.375682	3.24223	0.00347306	0.0557232	-2.51417	0.212506	0.503891	0.291384	16	82705692	R	II	CDH13	5'UTR	opensea	5'UTR-opensea		rs115002263;rs9938576;rs563490641;rs530569742;rs552205073	47;45;29;3;1
cg24422530	-0.0468822	0.726962	-0.601901	0.552896	0.79248	-6.82424	0.753216	0.706334	-0.0468822	16	82715195	R	II	CDH13	5'UTR	opensea	5'UTR-opensea		rs538751697;rs372257765;rs566062611;rs536621642	13;10;2;1
cg06386789	-0.023808	0.848794	-0.607965	0.548934	0.790091	-6.8205	0.862127	0.838319	-0.023808	16	82728483	F	II	CDH13	5'UTR	opensea	5'UTR-opensea		rs532324922;rs551555346;rs76706141;rs150493441;rs549299332	0;1;11;31;40
cg00321927	-0.307135	0.348902	-4.75856	7.71e-05	0.00390554	1.19816	0.520897	0.213762	-0.307135	16	82733515	F	II	CDH13	5'UTR	opensea	5'UTR-opensea		rs558466012	29
cg02495250	0.0263749	0.922826	0.453351	0.654377	0.850334	-6.90428	0.908056	0.934431	0.0263749	16	82735595	F	II	CDH13	Body	opensea	Body-opensea		rs540724678;rs145298260;rs149168151;rs186961535	0;6;23;37
cg24402559	-0.0947328	0.607096	-1.29605	0.207311	0.523173	-6.17139	0.660146	0.565413	-0.0947328	16	82737855	F	II	CDH13	5'UTR	opensea	5'UTR-opensea		rs544174110;rs141070498;rs532631088	32;40;46
cg02738205	0.0286446	0.85014	0.485326	0.631856	0.838184	-6.88891	0.8341	0.862744	0.0286446	16	82741062	F	II	CDH13	Body	opensea	Body-opensea		rs561509673;rs112200663;rs111451698	1;13;43
cg10364137	0.0886569	0.814069	1.23065	0.230406	0.547459	-6.2514	0.764422	0.853079	0.0886569	16	82769978	F	II	CDH13	5'UTR	opensea	5'UTR-opensea		rs530011925;rs548504389	2;40
cg14864243	0.0391115	0.949373	1.3276	0.196828	0.511739	-6.13151	0.927471	0.966582	0.0391115	16	82772155	R	II	CDH13	5'UTR	opensea	5'UTR-opensea		rs562264002;rs568797221;rs529607908;rs529666028	24;20;12;2
cg01200493	0.0122747	0.759548	0.14411	0.886619	0.957643	-6.9993	0.752674	0.764949	0.0122747	16	82772424	R	II	CDH13	5'UTR	opensea	5'UTR-opensea		rs12447571;rs572083562	37;2
cg23376070	0.0522145	0.177244	1.0313	0.312705	0.623741	-6.47241	0.148004	0.200218	0.0522145	16	82774988	R	II	CDH13	5'UTR	opensea	5'UTR-opensea		rs564134961;rs528225049;rs546308600	29;10;1
cg03632782	0.00250367	0.908618	0.0672021	0.946979	0.981158	-7.00769	0.907216	0.90972	0.00250367	16	82781365	F	II	CDH13	Body	opensea	Body-opensea		rs150132404;rs538800126;rs77816025;rs565617545	0;1;24;42
cg20012879	0.00646669	0.910259	0.126561	0.900344	0.963278	-7.00175	0.906638	0.913105	0.00646669	16	82792526	R	II	CDH13	5'UTR	opensea	5'UTR-opensea		rs74030841;rs539695743	45;20
cg08271366	-0.000121351	0.922032	-0.00832016	0.99343	0.997812	-7.00999	0.9221	0.921979	-0.000121351	16	82816457	F	II	CDH13	Body	opensea	Body-opensea		rs559361660;rs529675023;rs188981422;rs139545953;rs16958619;rs550436172;rs571865671	1;7;9;16;18;31;44
cg09044981	-0.0136995	0.855511	-0.297429	0.768704	0.906931	-6.9644	0.863182	0.849483	-0.0136995	16	82827677	F	II	CDH13	Body	opensea	Body-opensea		rs75880104;rs546760829	20;31
cg05539750	0.00113254	0.924297	0.0250388	0.980231	0.993114	-7.0097	0.923663	0.924796	0.00113254	16	82829935	R	II	CDH13	5'UTR	opensea	5'UTR-opensea		rs554417631;rs572581088;rs542797049;rs115315708;rs190500664;rs543466918;rs565147404	45;35;33;29;28;4;1
cg11330134	0.00470498	0.946506	0.215749	0.831011	0.934675	-6.98599	0.943871	0.948576	0.00470498	16	82835296	R	II	CDH13	5'UTR	opensea	5'UTR-opensea		rs549803221;rs540401017;rs144149888;rs558552849	39;38;36;9
cg26709234	0.0280594	0.923315	0.953482	0.349871	0.653667	-6.54903	0.907602	0.935662	0.0280594	16	82868296	R	II	CDH13	Body	opensea	Body-opensea
cg20844469	0.079967	0.758167	0.859943	0.398347	0.689831	-6.63374	0.713385	0.793352	0.079967	16	82874743	F	II	CDH13	5'UTR	opensea	5'UTR-opensea		rs150981693;rs6565071;rs140802203;rs536960617	12;22;34;45
cg18433423	0.0447088	0.741898	0.597356	0.555876	0.794307	-6.82701	0.716862	0.76157	0.0447088	16	82874874	R	II	CDH13	5'UTR	opensea	5'UTR-opensea		rs138546675;rs543931371	2;1
cg02753722	-0.025443	0.874267	-0.55504	0.584015	0.810861	-6.85186	0.888516	0.863073	-0.025443	16	82875481	R	II	CDH13	5'UTR	opensea	5'UTR-opensea		rs565149607;rs527757533;rs547913680	37;20;1
cg02282041	0.0223358	0.952754	0.77497	0.445942	0.723478	-6.70355	0.940246	0.962582	0.0223358	16	82908556	F	II	CDH13	Body	opensea	Body-opensea		rs140019513;rs534809845;rs545541515;rs149430788	1;35;36;40
cg16198225	-0.0553334	0.79006	-0.821433	0.419502	0.705116	-6.66623	0.821046	0.765713	-0.0553334	16	82917252	F	II	CDH13	5'UTR	opensea	5'UTR-opensea		rs185354830;rs139059699	1;16
cg27445072	0.00675494	0.936178	0.189696	0.851146	0.943336	-6.99144	0.932395	0.93915	0.00675494	16	82921787	F	II	CDH13	Body	opensea	Body-opensea		rs369394357;rs76584076;rs577831890;rs540458840	1;28;42;45
cg24006939	-0.0256408	0.907781	-1.06005	0.299694	0.612583	-6.4427	0.92214	0.896499	-0.0256408	16	82958126	R	II	CDH13	5'UTR	opensea	5'UTR-opensea		rs139169221;rs7404932;rs370861962	16;11;1
cg18522131	-0.103201	0.714151	-1.40207	0.173723	0.484078	-6.03411	0.771943	0.668742	-0.103201	16	82958169	R	II	CDH13	5'UTR	opensea	5'UTR-opensea		rs370861962;rs141642101;rs8050643	44;23;8
cg17470549	-0.0356989	0.8381	-0.678788	0.50378	0.761753	-6.77422	0.858091	0.822392	-0.0356989	16	82958476	R	II	CDH13	5'UTR	opensea	5'UTR-opensea		rs147046663;rs549545646;rs9319579;rs13332565	42;40;36;9
cg15952457	0.0467943	0.85937	1.06924	0.295622	0.609065	-6.43305	0.833165	0.87996	0.0467943	16	82959366	R	II	CDH13	5'UTR	opensea	5'UTR-opensea		rs557886744;rs7198429	16;11
cg05786812	0.0314712	0.936205	0.797044	0.433257	0.714605	-6.68608	0.918581	0.950052	0.0314712	16	82970410	R	II	CDH13	5'UTR	opensea	5'UTR-opensea		rs193231227;rs550114761;rs570153712	44;38;34
cg10495227	0.0282279	0.95602	0.913859	0.3699	0.66887	-6.58591	0.940212	0.96844	0.0282279	16	82970452	F	II	CDH13	Body	opensea	Body-opensea
cg16530730	0.0274389	0.789153	0.404788	0.689226	0.868265	-6.92565	0.773787	0.801226	0.0274389	16	82975622	R	II	CDH13	5'UTR	opensea	5'UTR-opensea		rs142090902	51
cg06481656	-0.00325459	0.949366	-0.362093	0.720458	0.884013	-6.94246	0.951189	0.947934	-0.00325459	16	82979253	R	II	CDH13	5'UTR	opensea	5'UTR-opensea		rs540443875;rs554004302;rs184764924	33;8;6
cg20674254	-0.113315	0.869417	-2.20713	0.0371353	0.230407	-4.72052	0.932873	0.819559	-0.113315	16	83029057	F	II	CDH13	5'UTR	opensea	5'UTR-opensea		rs142654428;rs150584783;rs550356333	7;41;43
cg04040672	-0.0762223	0.925832	-1.39996	0.174348	0.484893	-6.03694	0.968516	0.892294	-0.0762223	16	83029264	R	II	CDH13	5'UTR	opensea	5'UTR-opensea		rs575807555;rs551485773	44;11
cg09765297	-0.314911	0.761305	-4.83245	6.39e-05	0.00340007	1.38355	0.937655	0.622744	-0.314911	16	83029415	F	II	CDH13	Body	opensea	Body-opensea		rs141188696;rs145031887;rs566633087;rs61696909;rs140744915;rs113905287	1;33;34;46;48;51
cg13453162	-0.060589	0.0840786	-1.98632	0.0585563	0.291636	-5.12404	0.118008	0.0574195	-0.060589	16	83029685	F	II	CDH13	5'UTR	opensea	5'UTR-opensea		rs574846072;rs560108864;rs72792145;rs533077978	1;34;38;49
cg02289020	0.049574	0.815939	1.24653	0.224625	0.541466	-6.2323	0.788178	0.837752	0.049574	16	83037335	F	II	CDH13	Body	opensea	Body-opensea		rs545145676;rs142241575;rs527863975	1;22;34
cg09441904	-0.0299156	0.957975	-1.03905	0.30916	0.620738	-6.46447	0.974728	0.944813	-0.0299156	16	83062053	R	II	CDH13	Body	opensea	Body-opensea		rs147123957;rs189777753;rs182371664;rs553274783;rs72794188;rs138537215	42;34;26;15;12;1
cg19985495	0.0332184	0.891336	0.625569	0.537514	0.782916	-6.80946	0.872734	0.905953	0.0332184	16	83073842	F	II	CDH13	5'UTR	opensea	5'UTR-opensea		rs534939787;rs138912488;rs573341871;rs542199887;rs191443408	0;6;7;36;49
cg23738173	0.00537541	0.820555	0.153208	0.879518	0.954857	-6.9979	0.817545	0.822921	0.00537541	16	83105904	R	II	CDH13	5'UTR	opensea	5'UTR-opensea		rs143889243;rs148608424;rs186561503	47;4;1
cg21399120	-0.0232255	0.916823	-1.22895	0.231029	0.548169	-6.25342	0.929829	0.906603	-0.0232255	16	83146680	R	II	CDH13	5'UTR	opensea	5'UTR-opensea		rs115307888;rs17279864;rs562815278;rs149726308	45;43;42;6
cg16512311	-0.0222	0.878351	-1.06475	0.297607	0.610701	-6.43778	0.890783	0.868583	-0.0222	16	83148892	R	II	CDH13	Body	opensea	Body-opensea		rs547020298;rs566844808;rs535970407;rs557927844	42;39;17;7
cg22470248	-0.0392416	0.813156	-2.10944	0.0455478	0.256377	-4.90265	0.835131	0.795889	-0.0392416	16	83149725	F	II	CDH13	5'UTR	opensea	5'UTR-opensea		rs116369239;rs4077666;rs57128975	20;28;31
cg10249243	0.024861	0.918547	1.05244	0.303102	0.61564	-6.45064	0.904624	0.929485	0.024861	16	83150088	R	II	CDH13	5'UTR	opensea	5'UTR-opensea		rs191171819;rs5008766;rs551402245;rs571225414	39;26;18;1
cg12061329	-0.0215694	0.830936	-0.600587	0.553757	0.793032	-6.82504	0.843015	0.821446	-0.0215694	16	83168468	R	II	CDH13	5'UTR	opensea	5'UTR-opensea		rs16959334;rs573363849;rs77921322;rs577444207	42;41;30;2
cg13108098	-0.0155933	0.953237	-1.49487	0.14801	0.450918	-5.9065	0.96197	0.946376	-0.0155933	16	83170651	R	II	CDH13	5'UTR	opensea	5'UTR-opensea		rs550491884;rs181481740;rs377028079	43;26;3
cg26610739	0.0437749	0.122576	0.901818	0.376134	0.673485	-6.59682	0.0980623	0.141837	0.0437749	16	83171068	F	II	CDH13	Body	opensea	Body-opensea		rs182018149;rs16959376;rs557500797	1;14;15
cg27088726	0.0618153	0.1322	1.04462	0.306629	0.618639	-6.45873	0.0975831	0.159398	0.0618153	16	83171155	R	II	CDH13	Body	opensea	Body-opensea		rs187670606;rs189803345	20;1
cg00411413	0.0449853	0.190854	0.723919	0.476128	0.743955	-6.74218	0.165663	0.210648	0.0449853	16	83171299	R	II	CDH13	Body	opensea	Body-opensea		rs545272924;rs145775009;rs148950574;rs143676658	49;30;24;1
cg07179329	-0.0317955	0.897419	-1.20706	0.239195	0.556398	-6.27935	0.915224	0.883429	-0.0317955	16	83171992	F	I	CDH13	Body	opensea	Body-opensea
cg26735980	-0.0210111	0.917798	-2.39202	0.0249602	0.185904	-4.36133	0.929564	0.908553	-0.0210111	16	83195465	R	II	CDH13	Body	opensea	Body-opensea		rs141687589;rs550311183;rs564084072;rs181638168;rs186772198;rs566838717;rs535455050	51;49;29;22;16;7;1
cg02283042	-0.0253843	0.879982	-1.19648	0.243221	0.560488	-6.29175	0.894198	0.868813	-0.0253843	16	83200382	F	II	CDH13	Body	opensea	Body-opensea		rs574010195;rs115659323;rs556459217;rs576368528;rs192514897	0;25;29;34;49
cg16124293	0.012154	0.911191	0.961079	0.346116	0.650624	-6.54179	0.904385	0.916539	0.012154	16	83208972	F	II	CDH13	3'UTR	opensea	3'UTR-opensea		rs565442285;rs4404057	8;45
cg12819762	0.0327776	0.850725	1.07005	0.295265	0.608759	-6.4322	0.832369	0.865147	0.0327776	16	83221020	R	II	CDH13	5'UTR	opensea	5'UTR-opensea		rs543945224;rs563606936;rs577544918	27;26;23
cg00627447	0.124396	0.577345	1.54434	0.135619	0.433682	-5.8357	0.507683	0.632079	0.124396	16	83233690	F	II	CDH13	5'UTR	opensea	5'UTR-opensea		rs142404462;rs530869953;rs189427553;rs80020709;rs539774889	0;1;4;14;41
cg00781633	0.0421764	0.857856	0.9318	0.360739	0.661872	-6.56939	0.834237	0.876413	0.0421764	16	83233701	F	II	CDH13	5'UTR	opensea	5'UTR-opensea		rs80020709;rs539774889	3;30
cg26426403	-0.0237804	0.9454	-1.92372	0.0663548	0.31037	-5.23297	0.958717	0.934937	-0.0237804	16	83240248	F	II	CDH13	5'UTR	opensea	5'UTR-opensea		rs552402235;rs559752868;rs528702523	1;13;29
cg21843225	-0.198292	0.684157	-2.91483	0.00760077	0.0919261	-3.25773	0.7952	0.596908	-0.198292	16	83249158	F	II	CDH13	5'UTR	opensea	5'UTR-opensea		rs112062557	46
cg01750200	-0.00576915	0.952325	-0.715791	0.481042	0.747111	-6.74809	0.955556	0.949787	-0.00576915	16	83273795	R	II	CDH13	Body	opensea	Body-opensea		rs187615394;rs143719860;rs114124610	46;19;1
cg01973778	-0.0259286	0.925368	-1.62785	0.116642	0.405187	-5.71193	0.939888	0.913959	-0.0259286	16	83280511	R	II	CDH13	Body	opensea	Body-opensea		rs11865246;rs7191373;rs559536858;rs150305659;rs182362877	39;35;19;16;14
cg11586220	-0.00592023	0.872162	-0.111987	0.911767	0.967593	-7.00354	0.875477	0.869557	-0.00592023	16	83282735	R	II	CDH13	5'UTR	opensea	5'UTR-opensea		rs572415529;rs143418707;rs554845038	44;27;1
cg27436717	-0.0412654	0.893298	-1.5506	0.134112	0.431586	-5.82659	0.916407	0.875141	-0.0412654	16	83317906	F	II	CDH13	5'UTR	opensea	5'UTR-opensea		rs548186135;rs372311316;rs188023801	26;28;40
cg27517185	-0.00256895	0.576743	-0.035277	0.972151	0.990204	-7.00938	0.578182	0.575613	-0.00256895	16	83319710	R	II	CDH13	5'UTR	opensea	5'UTR-opensea		rs570131505;rs538872513;rs151000055;rs577332439;rs140832023	24;22;19;2;1
cg13961990	-0.0286826	0.954291	-1.56406	0.130923	0.426981	-5.80694	0.970354	0.941671	-0.0286826	16	83336572	R	II	CDH13	5'UTR	opensea	5'UTR-opensea		rs531293702;rs545010905;rs564919612	50;34;33
cg25671785	-0.0718149	0.844398	-1.42039	0.168382	0.477582	-6.00946	0.884614	0.812799	-0.0718149	16	83339037	R	II	CDH13	5'UTR	opensea	5'UTR-opensea		rs185149180;rs190045756;rs550274630;rs373609190;rs181745305;rs546832320	43;32;24;21;2;1
cg04155750	-0.000986064	0.984616	-0.335322	0.740302	0.893614	-6.95206	0.985168	0.984182	-0.000986064	16	83370034	F	II	CDH13	5'UTR	opensea	5'UTR-opensea		rs377552947;rs76161362;rs12934530;rs537326267	0;29;36;40
cg05453434	-0.0237564	0.889245	-1.16396	0.255903	0.572805	-6.32921	0.902549	0.878793	-0.0237564	16	83371223	R	II	CDH13	Body	opensea	Body-opensea		rs554495489	9
cg13419681	-0.049625	0.855643	-1.15096	0.261113	0.577832	-6.34394	0.883433	0.833808	-0.049625	16	83372659	F	II	CDH13	5'UTR	opensea	5'UTR-opensea		rs7204731;rs192268409;rs147177078	13;36;43
cg01093138	-0.0823243	0.676861	-1.31793	0.199994	0.515337	-6.14382	0.722963	0.640638	-0.0823243	16	83374884	F	II	CDH13	Body	opensea	Body-opensea		rs138799381;rs142761030;rs543295977	25;26;36
cg12534371	0.0427607	0.734722	0.768334	0.449799	0.726267	-6.70871	0.710776	0.753537	0.0427607	16	83382775	F	II	CDH13	Body	opensea	Body-opensea
cg03142258	0.0302582	0.705581	0.978076	0.337814	0.644205	-6.52541	0.688637	0.718895	0.0302582	16	83386700	F	II	CDH13	Body	opensea	Body-opensea		rs144027311;rs375671201;rs554700011;rs574768834;rs146424044	3;4;8;16;36
cg04423621	0.0207667	0.0446157	1.13094	0.269279	0.585452	-6.36631	0.0329864	0.0537531	0.0207667	16	83390001	F	II	CDH13	Body	opensea	Body-opensea		rs571504664;rs533871374;rs76279343	21;27;28
cg14784405	-0.0199593	0.892409	-0.440412	0.663588	0.855162	-6.91021	0.903586	0.883627	-0.0199593	16	83398935	R	II	CDH13	Body	opensea	Body-opensea		rs11640639;rs181939169;rs573209764;rs541885347	35;33;29;1
cg16248584	0.0527411	0.526224	0.506874	0.616879	0.829775	-6.87798	0.496689	0.54943	0.0527411	16	83413155	R	II	CDH13	Body	opensea	Body-opensea		rs186343502	1
cg08631397	-0.074966	0.659167	-1.01773	0.318978	0.628947	-6.48616	0.701148	0.626182	-0.074966	16	83431734	R	II	CDH13	Body	opensea	Body-opensea		rs191634090;rs559709630;rs527345142;rs547093725	23;17;14;1
cg13819611	-0.0792941	0.614187	-0.961375	0.34597	0.650503	-6.54151	0.658591	0.579297	-0.0792941	16	83431995	R	II	CDH13	Body	opensea	Body-opensea		rs116333086;rs181684151	47;1
cg20156300	0.0102812	0.782424	0.148868	0.882904	0.956106	-6.99858	0.776666	0.786947	0.0102812	16	83433141	R	II	CDH13	Body	opensea	Body-opensea		rs142544353;rs551036459;rs185767057	35;28;2
cg13015528	-0.0290348	0.916652	-0.807475	0.42734	0.710606	-6.67766	0.932912	0.903877	-0.0290348	16	83433208	R	II	CDH13	Body	opensea	Body-opensea		rs546549970;rs112439816;rs139877589	18;6;2
cg20729586	-0.0706752	0.751068	-0.73831	0.4675	0.738116	-6.73154	0.790646	0.719971	-0.0706752	16	83433871	R	II	CDH13	Body	opensea	Body-opensea		rs533001759;rs368978710;rs1364307	46;38;24
cg10079022	-0.0624587	0.815501	-1.05986	0.299781	0.612661	-6.4429	0.850478	0.788019	-0.0624587	16	83434415	R	II	CDH13	Body	opensea	Body-opensea		rs543108091;rs7185293;rs183609006;rs551771035	42;30;27;4
cg10090141	-0.044014	0.797991	-0.478121	0.6369	0.840881	-6.89247	0.822638	0.778624	-0.044014	16	83436242	R	II	CDH13	Body	opensea	Body-opensea		rs180971760;rs540730090;rs560930668;rs138640487	21;19;9;7
cg05180009	-0.119943	0.285517	-1.14705	0.262691	0.579302	-6.34833	0.352685	0.232742	-0.119943	16	83436899	F	II	CDH13	Body	opensea	Body-opensea		rs563306554;rs532403646;rs546168241	17;20;31
cg12526797	-0.123225	0.12348	-2.70464	0.0123873	0.123895	-3.71542	0.192486	0.0692614	-0.123225	16	83466984	F	II	CDH13	Body	opensea	Body-opensea		rs571615026;rs115693700;rs114263670	0;32;51
cg22443839	-0.17298	0.485081	-1.87046	0.0736906	0.326954	-5.32364	0.58195	0.40897	-0.17298	16	83475252	F	II	CDH13	Body	opensea	Body-opensea		rs138933335;rs114527632	1;38
cg16936823	-0.0182748	0.904983	-0.606174	0.550102	0.790775	-6.82161	0.915217	0.896942	-0.0182748	16	83481163	F	II	CDH13	Body	opensea	Body-opensea		rs573312327;rs73601918;rs74032098	1;4;26
cg22856646	-0.218451	0.435728	-2.75589	0.0110095	0.115496	-3.60542	0.558061	0.33961	-0.218451	16	83492368	F	II	CDH13	Body	opensea	Body-opensea		rs540595404	34
cg24780101	-0.105715	0.825229	-1.84519	0.0774106	0.334752	-5.36599	0.884429	0.778714	-0.105715	16	83506988	R	II	CDH13	Body	opensea	Body-opensea		rs555068899;rs370982013;rs28624369;rs188381499;rs375361787	26;18;16;2;1
cg23138603	-0.00498012	0.845924	-0.0927317	0.926888	0.973432	-7.00558	0.848712	0.843732	-0.00498012	16	83518847	R	II	CDH13	Body	opensea	Body-opensea		rs529497899;rs549643682;rs145809654	47;34;1
cg02075713	-0.0665798	0.866979	-1.35432	0.188275	0.501769	-6.09708	0.904264	0.837684	-0.0665798	16	83519231	F	II	CDH13	Body	opensea	Body-opensea		rs535328918	39
cg12383147	-0.0862929	0.729527	-1.05833	0.300462	0.613277	-6.4445	0.777851	0.691558	-0.0862929	16	83519418	F	II	CDH13	Body	opensea	Body-opensea		rs183193318;rs116652354;rs568132729	0;14;51
cg10091135	0.0248623	0.919027	0.717083	0.480259	0.746665	-6.74716	0.905104	0.929966	0.0248623	16	83520096	F	II	CDH13	ExonBnd	opensea	ExonBnd-opensea		rs559812646;rs575136203;rs542715718;rs562310269	0;1;35;51
cg19080590	-0.173884	0.795386	-2.06746	0.0496596	0.267882	-4.97917	0.892762	0.718877	-0.173884	16	83520203	F	II	CDH13	Body	opensea	Body-opensea		rs149279700;rs550272728	18;26
cg10148614	0.0371822	0.869774	0.59761	0.55571	0.794232	-6.82686	0.848952	0.886134	0.0371822	16	83541939	F	II	CDH13	Body	opensea	Body-opensea		rs551575929;rs570425242;rs539550585;rs546264806;rs376190368;rs146394071;rs139736497	1;5;8;33;40;41;51
cg24052631	-0.076864	0.839648	-1.0718	0.29449	0.608057	-6.43034	0.882692	0.805828	-0.076864	16	83546866	R	II	CDH13	Body	opensea	Body-opensea		rs550156396;rs193120866	42;26
cg04232181	-0.108643	0.590114	-1.19845	0.242467	0.559748	-6.28944	0.650954	0.542311	-0.108643	16	83559433	F	II	CDH13	Body	opensea	Body-opensea		rs556788299	9
cg15091264	-0.0252219	0.942912	-0.731848	0.471363	0.740788	-6.73634	0.957036	0.931814	-0.0252219	16	83566448	R	II	CDH13	Body	opensea	Body-opensea		rs182272531	23
cg03054309	-0.026486	0.251242	-0.40678	0.687782	0.867487	-6.92482	0.266074	0.239588	-0.026486	16	83583945	R	II	CDH13	Body	opensea	Body-opensea		rs138520189;rs186547974;rs12921461;rs191729557;rs570285554	27;23;22;20;1
cg21029505	-0.278227	0.30693	-3.74573	0.00100189	0.0241166	-1.31603	0.462737	0.18451	-0.278227	16	83586029	R	II	CDH13	Body	opensea	Body-opensea		rs567599639	1
cg17843256	-0.0480161	0.809345	-0.705523	0.487291	0.751128	-6.75548	0.836234	0.788218	-0.0480161	16	83595581	F	II	CDH13	Body	opensea	Body-opensea		rs557505412	33
cg26410016	0.00927684	0.620322	0.105617	0.916766	0.969649	-7.00426	0.615127	0.624404	0.00927684	16	83608240	R	II	CDH13	Body	opensea	Body-opensea
cg26267333	-0.0671419	0.534094	-0.795729	0.434006	0.715133	-6.68713	0.571694	0.504552	-0.0671419	16	83614791	R	II	CDH13	Body	opensea	Body-opensea		rs182114642	51
cg03411554	-0.115583	0.0927464	-2.94943	0.00700533	0.0874698	-3.18079	0.157473	0.0418901	-0.115583	16	83620179	F	II	CDH13	Body	opensea	Body-opensea
cg08916844	-0.0204606	0.911159	-0.556602	0.582964	0.810284	-6.85098	0.922617	0.902156	-0.0204606	16	83624858	F	II	CDH13	Body	opensea	Body-opensea		rs553137659;rs150031628	2;32
cg01935413	-0.0116083	0.886938	-0.237098	0.814597	0.927608	-6.98101	0.893438	0.88183	-0.0116083	16	83636749	F	II	CDH13	Body	opensea	Body-opensea		rs113234077;rs545227560;rs8053046	1;11;26
cg06651119	-0.0967764	0.666464	-1.2564	0.221088	0.537739	-6.22032	0.720659	0.623882	-0.0967764	16	83640436	F	II	CDH13	Body	opensea	Body-opensea		rs573842258;rs542852563	0;35
cg16387516	-0.0207035	0.972867	-2.56057	0.0171794	0.150251	-4.01867	0.984461	0.963757	-0.0207035	16	83658955	R	II	CDH13	Body	opensea	Body-opensea		rs138051037	37
cg07132650	-0.0394496	0.864897	-1.37613	0.181513	0.493621	-6.06855	0.886988	0.847539	-0.0394496	16	83659882	F	II	CDH13	Body	opensea	Body-opensea		rs184942570	20
cg26982161	-0.0265636	0.930759	-1.24628	0.224714	0.54156	-6.2326	0.945634	0.919071	-0.0265636	16	83659975	R	II	CDH13	Body	opensea	Body-opensea		rs544976414;rs189785627;rs117972664;rs41345649;rs146126256;rs529887766	18;11;10;6;3;1
cg00591353	-0.00665832	0.849868	-0.759823	0.454776	0.729692	-6.71527	0.853596	0.846938	-0.00665832	16	83670892	F	I	CDH13	Body	opensea	Body-opensea		rs570610206	0
cg07092029	-0.0795372	0.292322	-0.971342	0.341087	0.64669	-6.53193	0.336863	0.257326	-0.0795372	16	83682278	R	II	CDH13	Body	opensea	Body-opensea		rs113610582;rs558530262;rs572104286;rs541749149	49;45;42;2
cg27451424	-0.0313614	0.836606	-0.536099	0.596835	0.818323	-6.86241	0.854169	0.822807	-0.0313614	16	83688301	R	II	CDH13	Body	opensea	Body-opensea		rs528633607;rs116774390;rs181077168	39;25;16
cg03474070	0.00424261	0.788885	0.0734154	0.942085	0.979253	-7.00724	0.78651	0.790752	0.00424261	16	83688530	F	II	CDH13	Body	opensea	Body-opensea		rs562187418;rs530993516;rs551001289;rs72795378	1;5;21;30
cg23510449	-0.0417997	0.892444	-1.09169	0.285829	0.600451	-6.40915	0.915851	0.874052	-0.0417997	16	83715995	R	II	CDH13	Body	opensea	Body-opensea		rs76731266;rs6563968	43;17
cg15911194	-0.0612195	0.127221	-0.894035	0.3802	0.67656	-6.60381	0.161504	0.100284	-0.0612195	16	83723280	R	II	CDH13	Body	opensea	Body-opensea		rs370136573;rs374625298;rs185569855	42;17;1
cg02109003	-0.107848	0.502712	-1.15619	0.259005	0.575842	-6.33802	0.563106	0.455259	-0.107848	16	83735008	R	II	CDH13	Body	opensea	Body-opensea		rs536825849;rs191856659;rs570629762;rs539521962	50;41;9;3
cg18944685	0.292799	0.690392	3.61156	0.00140025	0.0303378	-1.64044	0.526424	0.819223	0.292799	16	83749123	R	II	CDH13	Body	opensea	Body-opensea		rs185552463;rs541224205	31;1
cg10595396	0.0514458	0.905789	1.11705	0.275054	0.590843	-6.38163	0.876979	0.928425	0.0514458	16	83751032	R	II	CDH13	Body	opensea	Body-opensea		rs17770088;rs79531566;rs575166557;rs184195361;rs551285916	50;31;28;12;2
cg10036016	0.047929	0.140067	0.758849	0.455347	0.73009	-6.71602	0.113227	0.161156	0.047929	16	83751601	R	II	CDH13	Body	opensea	Body-opensea		rs570449644;rs539700278;rs183624992	51;21;2
cg00350861	0.0310919	0.122547	0.540164	0.594072	0.816775	-6.86018	0.105135	0.136227	0.0310919	16	83751674	R	II	CDH13	Body	opensea	Body-opensea		rs138128893;rs148907436	45;28
cg21902949	-0.0352527	0.343508	-0.643951	0.525727	0.775587	-6.7976	0.36325	0.327997	-0.0352527	16	83751901	F	II	CDH13	Body	opensea	Body-opensea		rs181640911;rs185772746;rs72797290	0;25;26
cg13046957	-0.00384744	0.98038	-0.942385	0.355405	0.657853	-6.5595	0.982535	0.978688	-0.00384744	16	83752894	R	II	CDH13	Body	opensea	Body-opensea		rs538040831;rs75118010	2;1
cg07754747	-0.0108828	0.893575	-0.433915	0.668234	0.857428	-6.91312	0.89967	0.888787	-0.0108828	16	83760023	F	II	CDH13	Body	opensea	Body-opensea		rs530486868;rs192752047	28;33
cg03375049	-0.00793965	0.932361	-0.56898	0.574667	0.805373	-6.84387	0.936807	0.928868	-0.00793965	16	83760092	F	II	CDH13	Body	opensea	Body-opensea		rs544709612	34
cg08116832	0.00219329	0.908293	0.0918974	0.927544	0.973692	-7.00566	0.907065	0.909258	0.00219329	16	83760121	F	II	CDH13	Body	opensea	Body-opensea		rs544709612	5
cg03173748	-0.294062	0.55932	-4.02306	0.000498707	0.0148018	-0.63662	0.723995	0.429933	-0.294062	16	83760849	F	II	CDH13	Body	opensea	Body-opensea		rs564070553;rs10559095	13;31
cg25744433	-0.224873	0.569259	-2.81476	0.00960583	0.106249	-3.47777	0.695188	0.470314	-0.224873	16	83760920	F	II	CDH13	Body	opensea	Body-opensea		rs189177038;rs80137223;rs7199442;rs556113734	11;18;33;39
cg16080620	-0.0314373	0.900591	-0.881432	0.386845	0.681505	-6.615	0.918196	0.886759	-0.0314373	16	83761394	F	II	CDH13	Body	opensea	Body-opensea		rs141107945	33
cg12520664	-0.0850832	0.880934	-1.92108	0.0667025	0.311195	-5.23751	0.92858	0.843497	-0.0850832	16	83762345	F	II	CDH13	Body	opensea	Body-opensea		rs558392331;rs571916568;rs373200403;rs192637289;rs574821060	0;11;15;45;50
cg17852290	-0.131036	0.85715	-2.25799	0.0333371	0.217528	-4.62356	0.93053	0.799494	-0.131036	16	83762355	F	II	CDH13	Body	opensea	Body-opensea		rs571916568;rs373200403;rs192637289;rs574821060	1;5;35;40
cg19547274	0.000196079	0.661517	0.0029398	0.997679	0.999244	-7.01002	0.661407	0.661603	0.000196079	16	83766260	R	II	CDH13	Body	opensea	Body-opensea		rs539785693;rs188156889	27;17
cg27200730	-0.0216882	0.925811	-1.15739	0.258526	0.575385	-6.33667	0.937956	0.916268	-0.0216882	16	83773669	F	II	CDH13	Body	opensea	Body-opensea		rs557346102	28
cg18028379	-0.00134436	0.629356	-0.0473078	0.96266	0.986754	-7.00887	0.630109	0.628765	-0.00134436	16	83773740	F	II	CDH13	Body	opensea	Body-opensea		rs186022276;rs558275270;rs571796852;rs540682372;rs554550447	11;17;20;23;43
cg06015275	-0.0488967	0.931009	-2.32636	0.0287871	0.201063	-4.49097	0.958391	0.909494	-0.0488967	16	83774899	F	II	CDH13	Body	opensea	Body-opensea		rs140830875;rs201751803	44;44
cg20867820	0.118338	0.510272	1.69403	0.103228	0.382952	-5.61017	0.444003	0.56234	0.118338	16	83777024	R	II	CDH13	Body	opensea	Body-opensea		rs190217662;rs573688665;rs542310953	33;20;2
cg05494565	0.184565	0.35991	3.56401	0.00157581	0.0329388	-1.75462	0.256554	0.441119	0.184565	16	83778216	R	II	CDH13	Body	opensea	Body-opensea		rs116266001;rs568658152;rs115425330	43;27;5
cg27247590	0.00771132	0.946512	0.948339	0.352429	0.655583	-6.5539	0.942194	0.949905	0.00771132	16	83778742	R	II	CDH13	Body	opensea	Body-opensea		rs183366639;rs551898155;rs565627325;rs534671246;rs554269526	45;16;8;5;4
cg08518101	-0.00864303	0.926613	-0.337655	0.738565	0.892792	-6.95125	0.931453	0.92281	-0.00864303	16	83786701	R	II	CDH13	Body	opensea	Body-opensea		rs61268667;rs541858021;rs561489494	34;20;19
cg06273051	-0.00549186	0.95338	-0.513032	0.612629	0.827404	-6.87477	0.956456	0.950964	-0.00549186	16	83803650	R	II	CDH13	Body	opensea	Body-opensea		rs150269003	12
cg14791846	-0.33152	0.303811	-5.15626	2.82e-05	0.00187411	2.19532	0.489462	0.157942	-0.33152	16	83806574	F	II	CDH13	Body	opensea	Body-opensea		rs567681082;rs536733518;rs549948485	2;12;29
cg22823058	-0.0232136	0.945036	-1.61877	0.118592	0.408266	-5.72563	0.958036	0.934822	-0.0232136	16	83806934	R	II	CDH13	Body	opensea	Body-opensea		rs115601395;rs576113698;rs544986499;rs565199765	25;7;2;1
cg21458032	-0.00504693	0.948777	-0.854552	0.401267	0.69202	-6.63837	0.951603	0.946556	-0.00504693	16	83807762	F	II	CDH13	Body	opensea	Body-opensea		rs554865128	1
cg05078438	-0.170321	0.149516	-5.58465	9.61e-06	0.000847426	3.26339	0.244895	0.0745747	-0.170321	16	83813639	R	II	CDH13	Body	opensea	Body-opensea		rs151311546;rs541617175	19;1
cg16189113	0.00476259	0.955896	0.507015	0.616781	0.829731	-6.87791	0.953229	0.957991	0.00476259	16	83819442	F	II	CDH13	Body	opensea	Body-opensea		rs374781850;rs557971326;rs571550686;rs149634557	0;1;20;24
cg13093457	-0.0202597	0.952379	-2.00285	0.0566379	0.286668	-5.09487	0.963724	0.943464	-0.0202597	16	83826869	F	II	CDH13	Body	opensea	Body-opensea		rs79962932	44
cg05847519	-0.0216331	0.905319	-1.18693	0.246896	0.564132	-6.30284	0.917434	0.895801	-0.0216331	16	83829911	F	II	CDH13	3'UTR	opensea	3'UTR-opensea		rs536896433;rs556968237	2;14
cg05136628	-0.0495604	0.877018	-1.31097	0.202299	0.517942	-6.15263	0.904772	0.855211	-0.0495604	16	83829916	F	II	CDH13	3'UTR	opensea	3'UTR-opensea		rs556968237	9
cg22949073	-0.0111202	0.864097	-0.456745	0.65197	0.848999	-6.9027	0.870324	0.859204	-0.0111202	17	7572391	F	II	TP53	3'UTR	opensea	3'UTR-opensea		rs1811095;rs551213894;rs569519287;rs4968187	1;7;34;51
cg16397722	-0.00772156	0.956618	-2.11278	0.0452338	0.255428	-4.89651	0.960942	0.95322	-0.00772156	17	7577090	F	II	TP53	Body	opensea	Body-opensea		rs149633775;rs28934576	1;30
cg03321861	-0.00515372	0.971634	-1.10766	0.27901	0.594385	-6.39189	0.97452	0.969366	-0.00515372	17	7578406	F	II	TP53	Body	opensea	Body-opensea		rs138729528;rs139200646	1;50
cg04405586	0.0374104	0.86668	0.928186	0.362572	0.663232	-6.57274	0.845731	0.883141	0.0374104	17	7578461	R	II	TP53	Body	opensea	Body-opensea		rs139200646	7
cg15110538	-0.0255118	0.938693	-1.63874	0.114341	0.401607	-5.69541	0.95298	0.927468	-0.0255118	17	7578623	F	II	TP53	Body	opensea	Body-opensea		rs537058017;rs113530090;rs2909430;rs145153611;rs35850753	0;17;22;32;48
cg10792831	-0.00257547	0.951453	-0.308435	0.760418	0.903122	-6.96096	0.952895	0.950319	-0.00257547	17	7578689	R	II	TP53	1stExon	opensea	1stExon-opensea		rs113530090;rs2909430;rs145153611;rs35850753;rs9895829	51;46;36;20;12
cg02087342	0.099599	0.672508	1.39431	0.176024	0.486943	-6.04447	0.616732	0.716331	0.099599	17	7579047	R	II	TP53	Body	opensea	Body-opensea		rs148535768	41
cg18198734	0.174281	0.483241	4.26478	0.000270389	0.00960218	-0.0372784	0.385644	0.559925	0.174281	17	7579263	F	II	TP53	Body	opensea	Body-opensea		rs530718177	8
cg12041075	0.190454	0.444172	4.52263	0.000140447	0.00601401	0.606728	0.337518	0.527972	0.190454	17	7579312	F	II	TP53	Body	opensea	Body-opensea		rs11540654	46
cg13468400	-0.0675511	0.677526	-1.50677	0.144946	0.446541	-5.88963	0.715354	0.647803	-0.0675511	17	7579546	R	II	TP53	Body	opensea	Body-opensea		rs144386518;rs574255227;rs201741778	34;29;2
cg09168066	-0.00889164	0.559074	-0.225461	0.823534	0.931368	-6.98379	0.564053	0.555162	-0.00889164	17	7579705	F	II	TP53	Body	opensea	Body-opensea		rs201753350;rs2307496	0;49
cg06365412	-0.00136249	0.895213	-0.17033	0.866182	0.949474	-6.99504	0.895976	0.894613	-0.00136249	17	7580709	R	II	TP53	5'UTR	opensea	5'UTR-opensea		rs560431247;rs528051799;rs546220406	34;15;2
cg27105645	-0.0597697	0.594038	-1.05531	0.301814	0.614512	-6.44765	0.627509	0.56774	-0.0597697	17	7580910	R	II	TP53	5'UTR	opensea	5'UTR-opensea		rs550500020	49
cg10653997	-0.0227997	0.943071	-1.34238	0.192059	0.506299	-6.11254	0.955839	0.933039	-0.0227997	17	7583279	R	II	TP53	5'UTR	opensea	5'UTR-opensea		rs554899075;rs576664483	16;7
cg12041429	-0.0234085	0.938996	-1.19814	0.242586	0.559873	-6.28981	0.952105	0.928696	-0.0234085	17	7585875	R	II	TP53	5'UTR	shelf	5'UTR-shelf	chr17:7589290-7589503	rs1642778;rs185158874	48;22
cg07760161	0.271698	0.596243	3.67713	0.00118923	0.0271323	-1.48229	0.444092	0.71579	0.271698	17	7588378	R	II	TP53	5'UTR	shore	5'UTR-shore	chr17:7589290-7589503	rs568085247	36
cg08691422	0.0603345	0.132382	1.53451	0.13801	0.437044	-5.84991	0.0985945	0.158929	0.0603345	17	7588787	R	II	TP53	5'UTR	shore	5'UTR-shore	chr17:7589290-7589503	rs17883687;rs574076243;rs544381283;rs17883353;rs112839933;rs556377975	39;28;14;11;11;8
cg01620719	0.00159125	0.0130204	0.577675	0.568876	0.802022	-6.83879	0.0121293	0.0137205	0.00159125	17	7589251	R	II	TP53	5'UTR	shore	5'UTR-shore	chr17:7589290-7589503	rs529021537	29
cg23290969	-0.000254925	0.0123172	-0.0980368	0.922719	0.971827	-7.00506	0.0124599	0.012205	-0.000254925	17	7589272	R	II	TP53	5'UTR	shore	5'UTR-shore	chr17:7589290-7589503	rs529021537;rs550793257	50;12
cg25053252	0.00339988	0.0134461	1.34509	0.191197	0.505322	-6.10905	0.0115421	0.014942	0.00339988	17	7589358	R	I	TP53	5'UTR	island	5'UTR-island	chr17:7589290-7589503	rs8064946;rs533168632	49;14
cg07991600	-0.00116928	0.0350704	-0.396285	0.695403	0.871308	-6.92914	0.0357252	0.0345559	-0.00116928	17	7589380	F	I	TP53	5'UTR	island	5'UTR-island	chr17:7589290-7589503	rs566671572;rs534175315;rs555511214	9;24;34
cg02842899	0.00480173	0.0114636	1.19608	0.243374	0.560641	-6.29221	0.00877467	0.0135764	0.00480173	17	7589491	F	II	TP53	5'UTR	island	5'UTR-island	chr17:7589290-7589503	rs556250319;rs193086249;rs139240810	13;21;28
cg08119584	-0.00247152	0.0131842	-1.17146	0.252939	0.570025	-6.32066	0.0145682	0.0120967	-0.00247152	17	7589976	F	II	TP53	5'UTR	shore	5'UTR-shore	chr17:7591494-7591839	rs11656093	8
cg22175811	0.00211988	0.0225758	0.632172	0.533263	0.78012	-6.80524	0.0213886	0.0235085	0.00211988	17	7590052	F	II	TP53	5'UTR	shore	5'UTR-shore	chr17:7591494-7591839	rs571435114;rs189184134	5;21
cg02166782	-0.000538527	0.0252769	-0.194486	0.847436	0.941662	-6.99049	0.0255785	0.02504	-0.000538527	17	7591564	F	II	TP53	TSS1500	island	TSS1500-island	chr17:7591494-7591839	rs572121442;rs542836334	6;48
cg13169780	-0.000168152	0.00818372	-0.0788486	0.937808	0.977653	-7.00681	0.00827789	0.00810974	-0.000168152	17	7591570	F	II	TP53	TSS1500	island	TSS1500-island	chr17:7591494-7591839	rs572121442;rs542836334	0;42
cg15206330	-0.000252352	0.0126365	-0.114559	0.909749	0.966858	-7.00324	0.0127779	0.0125255	-0.000252352	17	7591591	F	II	TP53	TSS1500	island	TSS1500-island	chr17:7591494-7591839	rs542836334	21
cg02045224	0.000595906	0.0361706	0.18088	0.857984	0.946202	-6.99313	0.0358369	0.0364328	0.000595906	17	7591618	F	I	TP53	TSS1500	island	TSS1500-island	chr17:7591494-7591839	rs560833428	49
cg21050342	0.000573128	0.00889131	0.244421	0.808987	0.925101	-6.97919	0.00857035	0.00914348	0.000573128	17	7591644	R	II	TP53	TSS1500	island	TSS1500-island	chr17:7591494-7591839	rs542836334	34
cg26867494	0.00360397	0.0177033	1.40546	0.172726	0.482799	-6.02958	0.0156851	0.0192891	0.00360397	17	7591989	R	II	TP53	TSS1500	shore	TSS1500-shore	chr17:7591494-7591839	rs570354139;rs376286349	31;10
cg01879757	-0.0197226	0.825891	-0.716454	0.48064	0.746901	-6.74761	0.836936	0.817213	-0.0197226	17	41196368	F	II	BRCA1	3'UTR	opensea	3'UTR-opensea		rs184237074;rs189382442;rs12516;rs548275991;rs570062354	0;4;40;41;43
cg16029534	-0.00737842	0.966406	-1.54419	0.135654	0.433718	-5.8359	0.970538	0.96316	-0.00737842	17	41197783	F	II	BRCA1	Body	opensea	Body-opensea		rs8176316	46
cg16919093	-0.0138664	0.900121	-0.607261	0.549392	0.790302	-6.82094	0.907886	0.89402	-0.0138664	17	41216320	F	II	BRCA1	Body	opensea	Body-opensea		rs576228200;rs8176255;rs8176254;rs565786952;rs532324588	9;21;24;42;43
cg18830083	-0.046581	0.870945	-1.14959	0.261665	0.578369	-6.34548	0.89703	0.850449	-0.046581	17	41221539	F	II	BRCA1	Body	opensea	Body-opensea		rs560462237	0
cg25031275	0.00756855	0.913853	0.662877	0.513739	0.76813	-6.78505	0.909615	0.917184	0.00756855	17	41223165	F	II	BRCA1	Body	opensea	Body-opensea		rs145466894	31
cg23084950	-0.00586442	0.925031	-0.49567	0.624645	0.834042	-6.88372	0.928315	0.922451	-0.00586442	17	41236928	F	II	BRCA1	Body	opensea	Body-opensea
cg16550131	0.0429402	0.382905	0.483679	0.633007	0.838791	-6.88973	0.358858	0.401799	0.0429402	17	41237585	R	II	BRCA1	Body	opensea	Body-opensea		rs572870197;rs368150057;rs555068216;rs182328567	22;21;2;1
cg05758696	-0.0512137	0.923862	-2.44419	0.0222591	0.174282	-4.25675	0.952541	0.901328	-0.0512137	17	41243501	R	II	BRCA1	Body	opensea	Body-opensea		rs139858874;rs80357345	6;1
cg17526501	0.00576994	0.974963	0.954652	0.349291	0.653202	-6.54792	0.971732	0.977502	0.00576994	17	41256955	R	II	BRCA1	ExonBnd	opensea	ExonBnd-opensea
cg09648631	-0.00221545	0.96774	-0.384989	0.703644	0.875601	-6.93368	0.96898	0.966765	-0.00221545	17	41257127	R	II	BRCA1	Body	opensea	Body-opensea		rs572585822;rs113410763	40;1
cg07054526	0.00240929	0.924064	0.190284	0.85069	0.943147	-6.99133	0.922714	0.925124	0.00240929	17	41272508	R	II	BRCA1	Body	opensea	Body-opensea		rs543313238;rs558819698	40;38
cg19531713	-0.00180296	0.0611557	-0.359486	0.722382	0.884985	-6.94343	0.0621654	0.0603624	-0.00180296	17	41277059	R	II	BRCA1	5'UTR	shore	5'UTR-shore	chr17:41278134-41278460	rs535977743	28
cg19088651	0.00793868	0.0260712	1.00583	0.324552	0.63363	-6.49809	0.0216255	0.0295642	0.00793868	17	41277213	F	II	BRCA1	5'UTR	shore	5'UTR-shore	chr17:41278134-41278460	rs556032779	18
cg08386886	0.00768443	0.153262	1.07956	0.291089	0.605142	-6.42212	0.148959	0.156643	0.00768443	17	41277274	F	I	BRCA1	5'UTR	shore	5'UTR-shore	chr17:41278134-41278460	rs273898672;rs544342552	3;36
cg24806953	-0.0030882	0.0350663	-0.456089	0.652435	0.84924	-6.90301	0.0367956	0.0337075	-0.0030882	17	41277364	F	I	BRCA1	5'UTR	shore	5'UTR-shore	chr17:41278134-41278460	rs187992882;rs527449526;rs548750620;rs190861568;rs148196794;rs8176075	0;10;20;27;29;50
cg20187250	0.00566416	0.0136938	1.61733	0.118903	0.40875	-5.7278	0.0105218	0.016186	0.00566416	17	41277381	F	I	BRCA1	5'UTR	shore	5'UTR-shore	chr17:41278134-41278460	rs548750620;rs190861568;rs148196794;rs8176075	3;10;12;33
cg15419295	0.00502565	0.043321	0.575924	0.570039	0.802756	-6.83982	0.0405067	0.0455323	0.00502565	17	41277389	F	I	BRCA1	5'UTR	shore	5'UTR-shore	chr17:41278134-41278460	rs190861568;rs148196794;rs8176075	2;4;25
cg16963062	0.00395162	0.0235183	0.525663	0.603956	0.822571	-6.86807	0.0213054	0.0252571	0.00395162	17	41277392	F	I	BRCA1	5'UTR	shore	5'UTR-shore	chr17:41278134-41278460	rs148196794;rs8176075	1;22
cg16630982	0.00441763	0.0157147	1.30652	0.203783	0.519518	-6.15824	0.0132408	0.0176585	0.00441763	17	41277394	F	I	BRCA1	5'UTR	shore	5'UTR-shore	chr17:41278134-41278460	rs8176075	20
cg01587050	0.00131953	0.00864842	0.62008	0.541061	0.785178	-6.81294	0.00790949	0.00922902	0.00131953	17	41277665	F	II	BRCA1	TSS200	shore	TSS200-shore	chr17:41278134-41278460	rs551891813	29
cg12182452	0.000914755	0.012714	0.319271	0.752289	0.899325	-6.95746	0.0122018	0.0131165	0.000914755	17	41277730	R	II	BRCA1	TSS1500	shore	TSS1500-shore	chr17:41278134-41278460	rs551891813;rs137953573	38;12
cg09831010	0.000280646	0.0155446	0.116254	0.908421	0.966364	-7.00304	0.0153874	0.0156681	0.000280646	17	41277847	F	II	BRCA1	TSS1500	shore	TSS1500-shore	chr17:41278134-41278460	rs73625094;rs184820044;rs563017140	6;7;10
cg25067162	0.0493764	0.177051	0.777247	0.444623	0.722614	-6.70177	0.1494	0.198776	0.0493764	17	41277974	F	II	BRCA1	TSS1500	shore	TSS1500-shore	chr17:41278134-41278460	rs549707401;rs3092986;rs73625095;rs8176071;rs71361504	6;22;24;32;33
cg26276233	0.0897834	0.417255	0.747519	0.462027	0.73447	-6.72463	0.366976	0.456759	0.0897834	17	41278135	R	II	BRCA1	TSS1500	island	TSS1500-island	chr17:41278134-41278460	rs799906	21
cg06001716	0.109575	0.391152	0.921085	0.366192	0.666058	-6.57929	0.32979	0.439366	0.109575	17	41278141	R	II	BRCA1	TSS1500	island	TSS1500-island	chr17:41278134-41278460	rs799906	27
cg02286533	0.0816144	0.35004	0.807372	0.427398	0.71065	-6.67774	0.304336	0.385951	0.0816144	17	41278179	F	I	BRCA1	TSS1500	island	TSS1500-island	chr17:41278134-41278460
cg14947218	0.0597187	0.380272	0.660089	0.515496	0.769165	-6.78692	0.34683	0.406549	0.0597187	17	41278197	F	I	BRCA1	TSS1500	island	TSS1500-island	chr17:41278134-41278460
cg16006004	-0.0362085	0.607268	-0.459237	0.650205	0.848071	-6.90153	0.627545	0.591336	-0.0362085	17	41278241	F	I	BRCA1	TSS1500	island	TSS1500-island	chr17:41278134-41278460	rs553346156;rs571745729	16;27
cg18372208	-0.0132393	0.70018	-0.13661	0.892481	0.960112	-7.00038	0.707594	0.694355	-0.0132393	17	41278263	R	II	BRCA1	TSS1500	island	TSS1500-island	chr17:41278134-41278460	rs553346156	8
cg25288140	0.0390076	0.900597	0.716006	0.480911	0.747029	-6.74794	0.878753	0.917761	0.0390076	17	41278341	F	I	BRCA1	TSS1500	island	TSS1500-island	chr17:41278134-41278460	rs11655505	36
cg24900425	0.00157869	0.910949	0.0358669	0.971686	0.990057	-7.00936	0.910065	0.911643	0.00157869	17	41278444	R	I	BRCA1	TSS1500	island	TSS1500-island	chr17:41278134-41278460	rs543589933;rs564964039;rs533464646	51;50;20
cg27581762	-0.00590515	0.633461	-0.266116	0.792428	0.917707	-6.97348	0.636768	0.630863	-0.00590515	17	41278563	F	II	BRCA1	TSS1500	shore	TSS1500-shore	chr17:41278134-41278460	rs78350562;rs549384372	19;25
cg20185525	0.0245481	0.603014	1.39919	0.174575	0.485185	-6.03797	0.589267	0.613815	0.0245481	17	41278712	R	II	BRCA1	TSS1500	shore	TSS1500-shore	chr17:41278134-41278460	rs184220023	43
cg26879546	0.00276472	0.923268	0.541262	0.593327	0.816348	-6.85957	0.921719	0.924484	0.00276472	17	41278906	R	I	BRCA1	TSS1500	shore	TSS1500-shore	chr17:41278134-41278460	rs565288543;rs377699724;rs554304339;rs144412026;rs536995998	36;29;22;21;6
cg11185838	0.00689926	0.94024	1.06843	0.295978	0.609394	-6.4339	0.936377	0.943276	0.00689926	19	1204363	R	II	STK11	TSS1500	shore	TSS1500-shore	chr19:1205368-1207422	rs541488329	2
cg17071104	-0.0107448	0.919057	-0.529182	0.60155	0.821086	-6.86617	0.925074	0.91433	-0.0107448	19	1204610	R	II	STK11	TSS1500	shore	TSS1500-shore	chr19:1205368-1207422	rs552330225	1
cg14009312	-0.00357464	0.960924	-0.746675	0.462528	0.734833	-6.72527	0.962926	0.959351	-0.00357464	19	1205012	F	II	STK11	TSS1500	shore	TSS1500-shore	chr19:1205368-1207422	rs141403235	38
cg07960846	0.00174146	0.0131635	0.590077	0.560666	0.797065	-6.83141	0.0121883	0.0139297	0.00174146	19	1205323	R	II	STK11	TSS1500	shore	TSS1500-shore	chr19:1205368-1207422
cg02671671	-0.00405967	0.0380601	-1.13504	0.26759	0.583821	-6.36175	0.0403335	0.0362738	-0.00405967	19	1205696	R	I	STK11	TSS200	island	TSS200-island	chr19:1205368-1207422	rs572058760	50
cg02764370	-0.000113311	0.0184637	-0.0442046	0.965108	0.987697	-7.00901	0.0185272	0.0184138	-0.000113311	19	1205706	R	II	STK11	TSS200	island	TSS200-island	chr19:1205368-1207422
cg13898405	-0.00307809	0.0112234	-1.31855	0.19979	0.515123	-6.14303	0.0129472	0.00986906	-0.00307809	19	1205709	R	I	STK11	TSS200	island	TSS200-island	chr19:1205368-1207422
cg24769167	0.000763869	0.0130733	0.355354	0.725435	0.8865	-6.94495	0.0126456	0.0134094	0.000763869	19	1205715	R	I	STK11	TSS200	island	TSS200-island	chr19:1205368-1207422
cg11303561	0.00222359	0.0254455	0.662525	0.513961	0.768279	-6.78529	0.0242003	0.0264239	0.00222359	19	1206399	R	I	STK11	1stExon	island	1stExon-island	chr19:1205368-1207422	rs187649480	50
cg21547976	0.000459452	0.0240672	0.164368	0.87082	0.951408	-6.99607	0.0238099	0.0242693	0.000459452	19	1206451	R	II	STK11	1stExon	island	1stExon-island	chr19:1205368-1207422	rs552610464	1
cg04583149	-0.0346507	0.062488	-3.68651	0.00116172	0.0267076	-1.45961	0.0818925	0.0472417	-0.0346507	19	1207124	F	I	STK11	1stExon	island	1stExon-island	chr19:1205368-1207422
cg17151991	-0.0224784	0.0560686	-2.49654	0.0198227	0.162984	-4.15046	0.0686566	0.0461781	-0.0224784	19	1207421	F	II	STK11	Body	island	Body-island	chr19:1205368-1207422
cg18405140	-0.00332252	0.105838	-0.1115	0.912149	0.96777	-7.0036	0.107699	0.104377	-0.00332252	19	1207644	F	II	STK11	Body	shore	Body-shore	chr19:1205368-1207422	rs148151780;rs191827595;rs561827453;rs141043477	34;35;43;44
cg03602667	-0.0476301	0.886669	-1.70929	0.100326	0.377708	-5.58625	0.913342	0.865712	-0.0476301	19	1208924	F	II	STK11	Body	shore	Body-shore	chr19:1205368-1207422	rs146426592;rs546569429;rs4807008;rs532187305;rs550372425	0;5;19;32;49
cg04394939	-0.0356713	0.959525	-2.24925	0.0339638	0.219648	-4.64033	0.979501	0.94383	-0.0356713	19	1212172	R	II	STK11	Body	opensea	Body-opensea		rs567317407;rs79611644	19;16
cg18207048	0.187645	0.20003	4.04753	0.000468801	0.0141916	-0.576199	0.0949491	0.282594	0.187645	19	1214207	F	II	STK11	Body	opensea	Body-opensea		rs532216896	1
cg10756696	-0.0522469	0.899406	-1.44666	0.160955	0.468112	-5.97365	0.928665	0.876418	-0.0522469	19	1217643	R	II	STK11	Body	shelf	Body-shelf	chr19:1220485-1220816	rs553710163;rs114929553	48;18
cg16601904	0.346478	0.478948	6.01964	3.28e-06	0.000381997	4.33535	0.28492	0.631398	0.346478	19	1218482	R	II	STK11	Body	shelf	Body-shelf	chr19:1220485-1220816	rs532995063;rs545015076	21;4
cg16642332	0.128502	0.824699	3.04877	0.00553345	0.0754892	-2.95764	0.752738	0.88124	0.128502	19	1219344	R	II	STK11	Body	shore	Body-shore	chr19:1220485-1220816	rs567769257	1
cg27535237	-0.0114309	0.96162	-0.954476	0.349378	0.653274	-6.54808	0.968021	0.956591	-0.0114309	19	1220632	F	I	STK11	Body	island	Body-island	chr19:1220485-1220816	rs542189325;rs566823619	16;46
cg08256018	-0.136968	0.707273	-2.57364	0.016682	0.147751	-3.99155	0.783975	0.647007	-0.136968	19	1220727	R	II	STK11	Body	island	Body-island	chr19:1220485-1220816	rs566823619;rs533550278	51;24
cg14524579	-0.0494936	0.594364	-0.870186	0.392837	0.685828	-6.62486	0.622081	0.572587	-0.0494936	19	1220815	F	II	STK11	Body	island	Body-island	chr19:1220485-1220816	rs572322889;rs540647050	37;41
cg08681293	-0.177884	0.506482	-4.46204	0.000163829	0.00671539	0.4551	0.606097	0.428212	-0.177884	19	1221756	F	II	STK11	Body	shore	Body-shore	chr19:1220485-1220816	rs561752838;rs528881351;rs547557352;rs565779188;rs533166598;rs550556369	0;4;15;20;24;42
cg08317252	-0.122593	0.432837	-3.3918	0.00241051	0.0439243	-2.16417	0.501489	0.378897	-0.122593	19	1223163	R	II	STK11	Body	shelf	Body-shelf	chr19:1226490-1226989	rs59912467;rs187744790;rs556651007	40;34;31
cg22068659	-0.0431263	0.861945	-2.12466	0.0441337	0.252098	-4.87464	0.886095	0.842969	-0.0431263	19	1224987	F	I	STK11	Body	shore	Body-shore	chr19:1226490-1226989	rs7247576;rs36078268;rs71339231;rs140106504	12;41;41;49
cg22467470	-0.0513782	0.921357	-1.35197	0.189016	0.502662	-6.10014	0.950129	0.89875	-0.0513782	19	1226523	R	I	STK11	Body	island	Body-island	chr19:1226490-1226989	rs199973552;rs535449626;rs547919101;rs565993396	51;34;14;7
cg20637199	-0.0324558	0.94277	-1.20981	0.238158	0.555401	-6.27612	0.960945	0.928489	-0.0324558	19	1226534	F	I	STK11	Body	island	Body-island	chr19:1226490-1226989	rs558040549;rs184271025;rs200078204;rs556083961;rs372329880	0;4;21;30;39
cg16192413	-0.0476545	0.923706	-1.29847	0.206491	0.522289	-6.16836	0.950393	0.902738	-0.0476545	19	1226669	R	II	STK11	3'UTR	island	3'UTR-island	chr19:1226490-1226989	rs201256614;rs553039153	49;14
cg06909547	-0.0833892	0.8664	-1.46632	0.155569	0.461021	-5.94648	0.913098	0.829709	-0.0833892	19	1226966	R	II	STK11	3'UTR	island	3'UTR-island	chr19:1226490-1226989	rs145983841;rs534624644	45;25
cg07536072	-0.0909743	0.794225	-2.07157	0.0492431	0.26675	-4.97173	0.84517	0.754196	-0.0909743	19	1227141	R	II	STK11	3'UTR	shore	3'UTR-shore	chr19:1227531-1230256	rs556631235;rs547979079	43;27
cg24145685	-0.279704	0.679128	-3.97495	0.000563117	0.016145	-0.755215	0.835762	0.556059	-0.279704	19	1227852	F	II	STK11	3'UTR	island	3'UTR-island	chr19:1227531-1230256	rs190680390;rs550127419;rs568634564	37;40;48
cg00896043	-0.15635	0.830661	-2.9052	0.00777486	0.0932614	-3.27906	0.918217	0.761866	-0.15635	19	1228271	F	II	STK11	3'UTR	island	3'UTR-island	chr19:1227531-1230256	rs181506760;rs529638447	11;38
cg21149983	0.0237485	0.711419	0.317622	0.753524	0.899865	-6.95801	0.69812	0.721868	0.0237485	20	61038949	F	II	GATA5	3'UTR	shelf	3'UTR-shelf	chr20:61041273-61041723	rs548988370;rs567576997;rs538157934;rs556159366;rs182365103;rs538737858	3;10;17;23;29;42
cg25793191	-0.0394357	0.903392	-1.31216	0.201906	0.517506	-6.15113	0.925476	0.886041	-0.0394357	20	61038971	F	II	GATA5	3'UTR	shelf	3'UTR-shelf	chr20:61041273-61041723	rs556159366;rs182365103;rs538737858	1;7;20
cg18166349	0.00525527	0.942126	0.492793	0.626647	0.835194	-6.88518	0.939183	0.944438	0.00525527	20	61039348	F	II	GATA5	3'UTR	shore	3'UTR-shore	chr20:61041273-61041723	rs571255906	1
cg03302135	-0.0716231	0.720917	-1.44695	0.160875	0.468003	-5.97325	0.761026	0.689403	-0.0716231	20	61040825	R	II	GATA5	Body	shore	Body-shore	chr20:61041273-61041723	rs530880918;rs562957988;rs530479760	34;2;1
cg09864990	-0.00748086	0.493324	-0.110029	0.913303	0.968236	-7.00377	0.497514	0.490033	-0.00748086	20	61041274	R	II	GATA5	Body	island	Body-island	chr20:61041273-61041723	rs73149266;rs530467691;rs545479210	42;25;1
cg09923671	-0.014463	0.370211	-0.26686	0.791861	0.917486	-6.97328	0.37831	0.363847	-0.014463	20	61041341	F	II	GATA5	Body	island	Body-island	chr20:61041273-61041723	rs530284882	28
cg04132607	-0.0297286	0.682197	-0.425845	0.674024	0.860392	-6.91668	0.698845	0.669116	-0.0297286	20	61041456	F	II	GATA5	Body	island	Body-island	chr20:61041273-61041723	rs570829201;rs56712807;rs552849600;rs79907124;rs541716158	12;17;28;34;49
cg20822628	0.0946299	0.816071	1.5793	0.127386	0.421596	-5.78453	0.763079	0.857708	0.0946299	20	61041592	R	II	GATA5	Body	island	Body-island	chr20:61041273-61041723	rs372280962;rs143901995;rs150649875;rs139687383	46;42;34;2
cg14519000	-0.0632878	0.830357	-1.41091	0.171129	0.480819	-6.02225	0.865798	0.80251	-0.0632878	20	61041765	R	II	GATA5	Body	shore	Body-shore	chr20:61041273-61041723	rs539360544;rs114175254;rs572843268	44;32;24
cg08583859	-0.104667	0.646717	-1.32703	0.197012	0.511938	-6.13223	0.705331	0.600663	-0.104667	20	61044849	R	II	GATA5	Body	shelf	Body-shelf	chr20:61041273-61041723	rs572536982;rs543147644	38;2
cg17543539	-0.0583669	0.891768	-1.56582	0.130511	0.426326	-5.80437	0.924453	0.866086	-0.0583669	20	61045751	R	II	GATA5	Body	shelf	Body-shelf	chr20:61049361-61051897
cg00116019	-0.00528311	0.760478	-0.070969	0.944012	0.979994	-7.00742	0.763437	0.758154	-0.00528311	20	61045840	R	II	GATA5	Body	shelf	Body-shelf	chr20:61049361-61051897
cg10007680	-0.0695284	0.149759	-1.11749	0.27487	0.590667	-6.38115	0.188695	0.119167	-0.0695284	20	61049777	F	II	GATA5	Body	island	Body-island	chr20:61049361-61051897	rs76758674	37
cg05357152	0.0597375	0.702523	0.942407	0.355395	0.657843	-6.55948	0.66907	0.728807	0.0597375	20	61049813	R	II	GATA5	Body	island	Body-island	chr20:61049361-61051897	rs542927314;rs76758674	50;1
cg08015883	0.0833818	0.0815752	2.09805	0.0466319	0.259466	-4.92351	0.0348814	0.118263	0.0833818	20	61049884	R	II	GATA5	Body	island	Body-island	chr20:61049361-61051897
cg15749748	-0.00439125	0.0381922	-1.28288	0.211813	0.528098	-6.1878	0.0406513	0.0362601	-0.00439125	20	61050560	F	II	GATA5	Body	island	Body-island	chr20:61049361-61051897	rs113068438	10
cg14831174	0.00545229	0.0437491	0.938505	0.357354	0.659278	-6.56314	0.0406959	0.0461482	0.00545229	20	61050885	R	II	GATA5	5'UTR	island	5'UTR-island	chr20:61049361-61051897
cg16919517	0.00169267	0.073674	0.202374	0.841333	0.939115	-6.98888	0.0727261	0.0744187	0.00169267	20	61050914	R	I	GATA5	5'UTR	island	5'UTR-island	chr20:61049361-61051897	rs547834243	13
cg12664464	-0.0164837	0.0454645	-3.0456	0.0055755	0.0758397	-2.96482	0.0546954	0.0382117	-0.0164837	20	61051021	R	I	GATA5	1stExon	island	1stExon-island	chr20:61049361-61051897
cg13845982	-0.00698343	0.0240608	-1.08828	0.287302	0.601785	-6.41281	0.0279715	0.0209881	-0.00698343	20	61051029	R	I	GATA5	TSS200	island	TSS200-island	chr20:61049361-61051897
cg20265733	-0.00568236	0.0147018	-1.36026	0.186416	0.499619	-6.08936	0.017884	0.0122016	-0.00568236	20	61051032	R	I	GATA5	TSS200	island	TSS200-island	chr20:61049361-61051897
cg02484469	-0.0115405	0.0251068	-1.72436	0.0975296	0.372954	-5.56247	0.0315695	0.020029	-0.0115405	20	61051036	R	I	GATA5	TSS200	island	TSS200-island	chr20:61049361-61051897	rs113295667	2
cg14980983	-0.00758496	0.0325114	-1.17355	0.252116	0.569143	-6.31826	0.036759	0.029174	-0.00758496	20	61051039	R	I	GATA5	TSS200	island	TSS200-island	chr20:61049361-61051897	rs113295667;rs536933129	5;2
cg24320612	0.00349136	0.0203354	0.966228	0.343587	0.648609	-6.53686	0.0183803	0.0218716	0.00349136	20	61051317	R	I	GATA5	TSS1500	island	TSS1500-island	chr20:61049361-61051897	rs112091944;rs541953570;rs77067995	48;46;40
cg16714055	-0.00344739	0.0359613	-0.900657	0.376739	0.673928	-6.59787	0.0378918	0.0344444	-0.00344739	20	61051341	R	I	GATA5	TSS1500	island	TSS1500-island	chr20:61049361-61051897	rs145936691	16
cg11982072	-0.00618402	0.053914	-1.54033	0.136589	0.435025	-5.8415	0.0573771	0.051193	-0.00618402	20	61051348	R	I	GATA5	TSS1500	island	TSS1500-island	chr20:61049361-61051897	rs145936691	23
cg24500900	-0.000990516	0.0305158	-0.213401	0.83282	0.935401	-6.98651	0.0310705	0.03008	-0.000990516	20	61051423	R	I	GATA5	TSS1500	island	TSS1500-island	chr20:61049361-61051897	rs113383838	1
cg08568720	-0.00489119	0.0326749	-1.16061	0.257239	0.574179	-6.33302	0.035414	0.0305228	-0.00489119	20	61051432	R	I	GATA5	TSS1500	island	TSS1500-island	chr20:61049361-61051897	rs113383838	10
cg18278265	0.000551633	0.0152452	0.190247	0.850719	0.94315	-6.99134	0.0149363	0.0154879	0.000551633	20	61051438	R	I	GATA5	TSS1500	island	TSS1500-island	chr20:61049361-61051897	rs113383838	16
cg23770904	-0.00576553	0.0401906	-1.10756	0.279052	0.594403	-6.392	0.0434193	0.0376538	-0.00576553	20	61051561	R	I	GATA5	TSS1500	island	TSS1500-island	chr20:61049361-61051897	rs111875416	16
cg09339194	0.0337983	0.0543548	1.01879	0.318487	0.628502	-6.4851	0.0354278	0.0692261	0.0337983	20	61051585	F	I	GATA5	TSS1500	island	TSS1500-island	chr20:61049361-61051897	rs112802373	28
cg00677866	-0.000193345	0.0771617	-0.00793048	0.993738	0.997911	-7.00999	0.07727	0.0770766	-0.000193345	20	61051685	R	II	GATA5	TSS1500	island	TSS1500-island	chr20:61049361-61051897
cg18872321	-0.00343259	0.0470944	-0.23839	0.813606	0.927214	-6.98069	0.0490167	0.0455841	-0.00343259	20	61051751	R	I	GATA5	TSS1500	island	TSS1500-island	chr20:61049361-61051897
cg25667841	-0.00431616	0.0357344	-0.84313	0.407498	0.696628	-6.64809	0.0381515	0.0338353	-0.00431616	20	61051762	R	I	GATA5	TSS1500	island	TSS1500-island	chr20:61049361-61051897	rs566127964	11
cg14388488	-0.00308322	0.0691018	-0.322071	0.750193	0.89833	-6.95654	0.0708284	0.0677452	-0.00308322	20	61051777	R	I	GATA5	TSS1500	island	TSS1500-island	chr20:61049361-61051897	rs566127964;rs536735134	26;11
cg07914822	-0.00292552	0.0266501	-0.773589	0.446743	0.724121	-6.70463	0.0282884	0.0253628	-0.00292552	20	61051795	R	II	GATA5	TSS1500	island	TSS1500-island	chr20:61049361-61051897	rs566127964;rs536735134	44;29
cg03777459	-0.0461396	0.102434	-1.46854	0.15497	0.460211	-5.94339	0.128272	0.0821324	-0.0461396	20	61051802	R	II	GATA5	TSS1500	island	TSS1500-island	chr20:61049361-61051897	rs566127964;rs536735134;rs180677025	51;36;5
